# Supplementary material for: Genome-wide association and selection studies for pod dehiscence resistance in the USDA soybean germplasm collection
Source: PLoS One. 2025 Mar 28;20(3):e0318815. doi: 10.1371/journal.pone.0318815 (PMC11952757; doi:10.1371/journal.pone.0318815)
Supplement: S1 Table — (XLSX) [file pone.0318815.s006.xlsx]

## Sheet: S1 Table
Population name in the GRIN	Location	Field experiment year	Maturity group	Number of accession	Range of trait value on a scale of 1 to 5	Sample standard deviation
SOYBEAN.EVALUATION.1IL64	Illinois	1964	0-III	724	1-5	1.12
SOYBEAN.EVALUATION.1IL66	Illinois	1965 – 1966	II-IV	1146	1-5	1.07
SOYBEAN.EVALUATION.1MN63	Minnesota	1963 – 1964	0	287	1-3.5	0.45
SOYBEAN.EVALUATION.2IL81.1	Illinois	1980 – 1981	0-III	853	1-4	0.52
SOYBEAN.EVALUATION.2IL81.2	Illinois	1980 – 1981	III-IV	786	1-4.5	0.51
SOYBEAN.EVALUATION.2KY81	Kentucky	1980 – 1981	IV-V	789	1-4.5	0.47
SOYBEAN.EVALUATION.3IL83.1	Illinois	1982 – 1983	0-I	625	1-3	0.19
SOYBEAN.EVALUATION.3IL83.2	Illinois	1982 – 1983	II-IV	192	1-3.5	0.42
SOYBEAN.EVALUATION.3IL84	Illinois	1982 & 1984	II-III	464	1-3	0.22
SOYBEAN.EVALUATION.4IL87	Illinois	1986 – 1987	0-IV	482	1-4	0.54
SOYBEAN.EVALUATION.5IL90	Illinois	1989 – 1990	0-V	547	1-4.5	0.69
SOYBEAN.EVALUATION.IL0102	Illinois	2001 – 2002	0-V	1170	1-5	0.61
SOYBEAN.EVALUATION.IL2011_12_13	Illinois	2011	I-V	454	1-3	0.5
SOYBEAN.EVALUATION.IL945	Illinois	1994 – 1995	0-IV	1016	1-5	0.52
SOYBEAN.EVALUATION.MN0102	Minnesota	2001 – 2002	0-II	491	1-5	1.19
SOYBEAN.EVALUATION.MS1999_01	Mississippi	1999 & 2001	I, IV, V, & VI	1058	1-3.5	0.47
SOYBEAN.EVALUATION.MS2000_02	Mississippi	2000 & 2002	V-VII	841	1-4	0.59
SOYBEAN.EVALUATION.MS2001_02	Mississippi	2001 – 2002	IV-VIII	277	1-4	0.57
SOYBEAN.EVALUATION.MS2001_03	Mississippi	2001 & 2003	IV-VIII	210	1-2.5	0.44
SOYBEAN.EVALUATION.MS2011_12	Mississippi	2011 – 2012	III-VIII	537	1-4	0.38
SOYBEAN.EVALUATION.MS923	Mississippi	1992 – 1993	V-VII	798	1-3.5	0.51
SOYBEAN.EVALUATION.MS945	Mississippi	1994 – 1995	V-IX	825	1-3	0.42
SOYBEAN.EVALUATION.MS967	Mississippi	1996 – 1997	IV-IX	1174	1-4	0.71
SOYBEAN.EVALUATION.MS989	Mississippi	1998 – 1999	IV-IX	426	1-3.5	0.58
