# Supplementary material for: Genome-wide association and selection studies for pod dehiscence resistance in the USDA soybean germplasm collection
Source: PLoS One. 2025 Mar 28;20(3):e0318815. doi: 10.1371/journal.pone.0318815 (PMC11952757; doi:10.1371/journal.pone.0318815)
Supplement: S2 Table — (XLSX) [file pone.0318815.s007.xlsx]

## Sheet: S2 Table
Accession ID in the GRIN	Alternative accession name	Taxon	Origin	50K genotype availability in SoyBase
PI101404A	NA	G. soja	China	OK
PI101404B	NA	G. soja	China	OK
PI135624	No. 67	G. soja	China	OK
PI163453	Quail Haven	G. soja	China	OK
PI203246	NA	G. soja	Japan	OK
PI245331	NA	G. soja	Taiwan	OK
PI326581	NA	G. soja	Russian Federation	OK
PI326582A	NA	G. soja	Russian Federation	OK
PI326582B	NA	G. soja	Russian Federation	OK
PI339731	NA	G. soja	Korea, South	OK
PI339732	NA	G. soja	Korea, South	OK
PI339733	NA	G. soja	Korea, South	OK
PI339735A	NA	G. soja	Korea, South	OK
PI339735B	NA	G. soja	Korea, South	OK
PI339871A	NA	G. soja	Korea, South	OK
PI339871B	NA	G. soja	Korea, South	OK
PI339871C	NA	G. soja	Korea, South	OK
PI342618A	NA	G. soja	Russian Federation	OK
PI342618B	NA	G. soja	Russian Federation	OK
PI342620A	NA	G. soja	Russian Federation	OK
PI342620B	NA	G. soja	Russian Federation	OK
PI342621A	NA	G. soja	Russian Federation	OK
PI342621B	NA	G. soja	Russian Federation	OK
PI342621C	NA	G. soja	Russian Federation	OK
PI342622A	NA	G. soja	Russian Federation	OK
PI349647	NA	G. soja	Korea, South	OK
PI366119	NA	G. soja	Japan	OK
PI366120	NA	G. soja	Japan	OK
PI366121	NA	G. soja	Japan	OK
PI366122	NA	G. soja	Japan	OK
PI366123	NA	G. soja	Japan	OK
PI366124	NA	G. soja	Japan	OK
PI366125	NA	G. soja	Japan	OK
PI378683	NA	G. soja	Japan	OK
PI378684A	NA	G. soja	Japan	OK
PI378684B	NA	G. soja	Japan	OK
PI378685	NA	G. soja	Japan	OK
PI378686A	NA	G. soja	Japan	OK
PI378686B	NA	G. soja	Japan	OK
PI378687A	NA	G. soja	Japan	OK
PI378687B	NA	G. soja	Japan	OK
PI378688	NA	G. soja	Japan	OK
PI378689	NA	G. soja	Japan	OK
PI378690	NA	G. soja	Japan	OK
PI378691	NA	G. soja	Japan	OK
PI378692	NA	G. soja	Japan	OK
PI378694	NA	G. soja	Japan	OK
PI378695A	NA	G. soja	Japan	OK
PI378695B	NA	G. soja	Japan	OK
PI378696A	NA	G. soja	Japan	OK
PI378696B	NA	G. soja	Japan	OK
PI378697A	NA	G. soja	Japan	OK
PI378697B	NA	G. soja	Japan	OK
PI378698	NA	G. soja	Japan	OK
PI378699A	NA	G. soja	Japan	OK
PI378699B	NA	G. soja	Japan	OK
PI378700	NA	G. soja	Japan	OK
PI378701A	NA	G. soja	Japan	OK
PI378701B	NA	G. soja	Japan	OK
PI378702	NA	G. soja	Japan	OK
PI391587	Ye sheng-tou	G. soja	China	OK
PI393551	NA	G. soja	Taiwan	OK
PI406684	Hi daka-1	G. soja	Japan	OK
PI407018	RB 1072	G. soja	Japan	OK
PI407019	RB 1072	G. soja	Japan	OK
PI407020	RB 1072	G. soja	Japan	OK
PI407021	RB 1072	G. soja	Japan	OK
PI407022	RB 1072	G. soja	Japan	OK
PI407023	RB 1072	G. soja	Japan	OK
PI407024	RB 1072	G. soja	Japan	OK
PI407025	RB 1072	G. soja	Japan	OK
PI407026	RB 1072	G. soja	Japan	OK
PI407027	RB 1072	G. soja	Japan	OK
PI407028	RB 1072	G. soja	Japan	OK
PI407029	RB 1072	G. soja	Japan	OK
PI407030	RB 1072	G. soja	Japan	OK
PI407031	RB 1072	G. soja	Japan	OK
PI407032A	NA	G. soja	Japan	OK
PI407032B	NA	G. soja	Japan	OK
PI407033	RB 1072	G. soja	Japan	OK
PI407034	RB 1072	G. soja	Japan	OK
PI407035	RB 1072	G. soja	Japan	OK
PI407036	RB 1072	G. soja	Japan	OK
PI407037	RB 1072	G. soja	Japan	OK
PI407038	RB 1072	G. soja	Japan	OK
PI407039	RB 1072	G. soja	Japan	OK
PI407040	RB 1072	G. soja	Japan	OK
PI407041	RB 1072	G. soja	Japan	OK
PI407042	RB 1072	G. soja	Japan	OK
PI407043	RB 1072	G. soja	Japan	OK
PI407044	RB 1072	G. soja	Japan	OK
PI407045	RB 1072	G. soja	Japan	OK
PI407046	RB 1072	G. soja	Japan	OK
PI407047	RB 1072	G. soja	Japan	OK
PI407048	RB 1072	G. soja	Japan	OK
PI407049	RB 1072	G. soja	Japan	OK
PI407050	RB 1072	G. soja	Japan	OK
PI407051	RB 1072	G. soja	Japan	OK
PI407052	RB 1072	G. soja	Japan	OK
PI407053	RB 1072	G. soja	Japan	OK
PI407054	RB 1072	G. soja	Japan	OK
PI407055	RB 1072	G. soja	Japan	OK
PI407056	RB 1072	G. soja	Japan	OK
PI407057	RB 1072	G. soja	Japan	OK
PI407058	RB 1072	G. soja	Japan	OK
PI407059	RB 1072	G. soja	Japan	OK
PI407060	RB 1072	G. soja	Japan	OK
PI407061	RB 1072	G. soja	Japan	OK
PI407062	RB 1072	G. soja	Japan	OK
PI407063	RB 1072	G. soja	Japan	OK
PI407064	RB 1072	G. soja	Japan	OK
PI407065	RB 1072	G. soja	Japan	OK
PI407066	RB 1072	G. soja	Japan	OK
PI407067	RB 1072	G. soja	Japan	OK
PI407068	RB 1072	G. soja	Japan	OK
PI407069	RB 1072	G. soja	Japan	OK
PI407070	RB 1072	G. soja	Japan	OK
PI407071	RB 1072	G. soja	Japan	OK
PI407072	RB 1072	G. soja	Japan	OK
PI407073	RB 1072	G. soja	Japan	OK
PI407074	RB 1072	G. soja	Japan	OK
PI407075	RB 1072	G. soja	Japan	OK
PI407076	RB 1072	G. soja	Japan	OK
PI407077	RB 1072	G. soja	Japan	OK
PI407078	RB 1072	G. soja	Japan	OK
PI407079	RB 1072	G. soja	Japan	OK
PI407080	RB 1072	G. soja	Japan	OK
PI407081	RB 1072	G. soja	Japan	OK
PI407082	RB 1072	G. soja	Japan	OK
PI407083	RB 1072	G. soja	Japan	OK
PI407084	RB 1072	G. soja	Japan	OK
PI407085	RB 1072	G. soja	Japan	OK
PI407086	RB 1072	G. soja	Japan	OK
PI407087	RB 1072	G. soja	Japan	OK
PI407088	RB 1072	G. soja	Japan	OK
PI407089	RB 1072	G. soja	Japan	OK
PI407090	RB 1072	G. soja	Japan	OK
PI407091	RB 1072	G. soja	Japan	OK
PI407092	RB 1072	G. soja	Japan	OK
PI407093	RB 1072	G. soja	Japan	OK
PI407094	RB 1072	G. soja	Japan	OK
PI407095	RB 1072	G. soja	Japan	OK
PI407096	RB 1072	G. soja	Japan	OK
PI407097	RB 1072	G. soja	Japan	OK
PI407098	RB 1072	G. soja	Japan	OK
PI407099	RB 1072	G. soja	Japan	OK
PI407100	RB 1072	G. soja	Japan	OK
PI407101	RB 1072	G. soja	Japan	OK
PI407102	RB 1072	G. soja	Japan	OK
PI407103	RB 1072	G. soja	Japan	OK
PI407104	RB 1072	G. soja	Japan	OK
PI407105	RB 1072	G. soja	Japan	OK
PI407106	RB 1072	G. soja	Japan	OK
PI407107	RB 1072	G. soja	Japan	OK
PI407108	RB 1072	G. soja	Japan	OK
PI407109	RB 1072	G. soja	Japan	OK
PI407110	RB 1072	G. soja	Japan	OK
PI407111	RB 1072	G. soja	Japan	OK
PI407112	RB 1072	G. soja	Japan	OK
PI407113	RB 1072	G. soja	Japan	OK
PI407114	RB 1072	G. soja	Japan	OK
PI407115	RB 1072	G. soja	Japan	OK
PI407116	RB 1072	G. soja	Japan	OK
PI407117	RB 1072	G. soja	Japan	OK
PI407118	RB 1072	G. soja	Japan	OK
PI407119	RB 1072	G. soja	Japan	OK
PI407120	RB 1072	G. soja	Japan	OK
PI407121	RB 1072	G. soja	Japan	OK
PI407122	RB 1072	G. soja	Japan	OK
PI407123	RB 1072	G. soja	Japan	OK
PI407124	RB 1072	G. soja	Japan	OK
PI407125	RB 1072	G. soja	Japan	OK
PI407126	RB 1072	G. soja	Japan	OK
PI407127	RB 1072	G. soja	Japan	OK
PI407128	RB 1072	G. soja	Japan	OK
PI407129	RB 1072	G. soja	Japan	OK
PI407130	RB 1072	G. soja	Japan	OK
PI407131	RB 1072	G. soja	Japan	OK
PI407132	RB 1072	G. soja	Japan	OK
PI407133	RB 1072	G. soja	Japan	OK
PI407134	RB 1072	G. soja	Japan	OK
PI407135	RB 1072	G. soja	Japan	OK
PI407136	RB 1072	G. soja	Japan	OK
PI407137	RB 1072	G. soja	Japan	OK
PI407138	RB 1072	G. soja	Japan	OK
PI407139	RB 1072	G. soja	Japan	OK
PI407140	RB 1072	G. soja	Japan	OK
PI407141	RB 1072	G. soja	Japan	OK
PI407142	RB 1072	G. soja	Japan	OK
PI407143	RB 1072	G. soja	Japan	OK
PI407144	RB 1072	G. soja	Japan	OK
PI407145	RB 1072	G. soja	Japan	OK
PI407146	RB 1072	G. soja	Japan	OK
PI407147	RB 1072	G. soja	Japan	OK
PI407148	RB 1072	G. soja	Japan	OK
PI407149	RB 1072	G. soja	Japan	OK
PI407150	RB 1072	G. soja	Japan	OK
PI407151	RB 1072	G. soja	Japan	OK
PI407152	RB 1072	G. soja	Japan	OK
PI407153	RB 1072	G. soja	Japan	OK
PI407154	RB 1072	G. soja	Japan	OK
PI407155	RB 1072	G. soja	Japan	OK
PI407156	RB 1072	G. soja	Japan	OK
PI407157	RB 1072	G. soja	Japan	OK
PI407158	RB 1072	G. soja	Japan	OK
PI407159	K1-A	G. soja	Korea, South	OK
PI407160	K1-B	G. soja	Korea, South	OK
PI407161	K1-C	G. soja	Korea, South	OK
PI407162	K1-D	G. soja	Korea, South	OK
PI407163	K1-E	G. soja	Korea, South	OK
PI407164	K1-F	G. soja	Korea, South	OK
PI407165	K1-G	G. soja	Korea, South	OK
PI407166	K2-A	G. soja	Korea, South	OK
PI407167	K2-B	G. soja	Korea, South	OK
PI407168	K2-C	G. soja	Korea, South	OK
PI407169	K2-D	G. soja	Korea, South	OK
PI407170	K2-E	G. soja	Korea, South	OK
PI407171	K2-F	G. soja	Korea, South	OK
PI407172	K3-A	G. soja	Korea, South	OK
PI407173	K3-B	G. soja	Korea, South	OK
PI407174	K4-A	G. soja	Korea, South	OK
PI407175	K4-B	G. soja	Korea, South	OK
PI407176	K4-C	G. soja	Korea, South	OK
PI407177	K4-D	G. soja	Korea, South	OK
PI407178	K5	G. soja	Korea, South	OK
PI407179	K6-A	G. soja	Korea, South	OK
PI407180	K6-B	G. soja	Korea, South	OK
PI407181	K7	G. soja	Korea, South	OK
PI407182	K8-A	G. soja	Korea, South	OK
PI407183	K8-B	G. soja	Korea, South	OK
PI407184	K29	G. soja	Korea, South	OK
PI407185	K30-A	G. soja	Korea, South	OK
PI407186	K30-B	G. soja	Korea, South	OK
PI407187	K30-C	G. soja	Korea, South	OK
PI407188	K56-A	G. soja	Korea, South	OK
PI407189	K56-B	G. soja	Korea, South	OK
PI407190	K56-C	G. soja	Korea, South	OK
PI407191	K57	G. soja	Korea, South	OK
PI407192	K9	G. soja	Korea, South	OK
PI407193	K10	G. soja	Korea, South	OK
PI407194	K11	G. soja	Korea, South	OK
PI407195	K12-A	G. soja	Korea, South	OK
PI407196	K12-B	G. soja	Korea, South	OK
PI407197	K12-C	G. soja	Korea, South	OK
PI407198	K13-A	G. soja	Korea, South	OK
PI407199	K13-B	G. soja	Korea, South	OK
PI407200	K14-A	G. soja	Korea, South	OK
PI407201	K14-B	G. soja	Korea, South	OK
PI407202	K15	G. soja	Korea, South	OK
PI407203	K16-A	G. soja	Korea, South	OK
PI407204	K16-B	G. soja	Korea, South	OK
PI407205	K17	G. soja	Korea, South	OK
PI407206	K18	G. soja	Korea, South	OK
PI407207	K19	G. soja	Korea, South	OK
PI407208	K20	G. soja	Korea, South	OK
PI407209	K21-A	G. soja	Korea, South	OK
PI407210	K21-B	G. soja	Korea, South	OK
PI407211	K22-A	G. soja	Korea, South	OK
PI407212	K22-B	G. soja	Korea, South	OK
PI407213	K22-C	G. soja	Korea, South	OK
PI407214	K23-A	G. soja	Korea, South	OK
PI407215	K23-B	G. soja	Korea, South	OK
PI407216	K24-A	G. soja	Korea, South	OK
PI407217	K24-B	G. soja	Korea, South	OK
PI407218	K24-C	G. soja	Korea, South	OK
PI407219	K25-A	G. soja	Korea, South	OK
PI407220	K25-B	G. soja	Korea, South	OK
PI407221	K26	G. soja	Korea, South	OK
PI407222	K27	G. soja	Korea, South	OK
PI407223	K28-A	G. soja	Korea, South	OK
PI407224	K28-B	G. soja	Korea, South	OK
PI407225	K46-A	G. soja	Korea, South	OK
PI407226	K46-B	G. soja	Korea, South	OK
PI407227	K46-C	G. soja	Korea, South	OK
PI407228	K46-D	G. soja	Korea, South	OK
PI407229	K47-A	G. soja	Korea, South	OK
PI407230	K47-B	G. soja	Korea, South	OK
PI407231	K47-C	G. soja	Korea, South	OK
PI407232	K48	G. soja	Korea, South	OK
PI407233	K52-A	G. soja	Korea, South	OK
PI407234	K52-B	G. soja	Korea, South	OK
PI407235	K52-C	G. soja	Korea, South	OK
PI407236	K53-A	G. soja	Korea, South	OK
PI407237	K53-B	G. soja	Korea, South	OK
PI407238	K54	G. soja	Korea, South	OK
PI407239	K55	G. soja	Korea, South	OK
PI407240	K35-A	G. soja	Korea, South	OK
PI407241	K35-B	G. soja	Korea, South	OK
PI407242	K36-A	G. soja	Korea, South	OK
PI407243	K36-B	G. soja	Korea, South	OK
PI407244	K36-C	G. soja	Korea, South	OK
PI407245	K37-A	G. soja	Korea, South	OK
PI407246	K37-B	G. soja	Korea, South	OK
PI407247	K37-C	G. soja	Korea, South	OK
PI407248	K37-D	G. soja	Korea, South	OK
PI407249	K38	G. soja	Korea, South	OK
PI407250	K39-A	G. soja	Korea, South	OK
PI407251	K39-B	G. soja	Korea, South	OK
PI407252	K31-A	G. soja	Korea, South	OK
PI407253	K31-B	G. soja	Korea, South	OK
PI407254	K32-A	G. soja	Korea, South	OK
PI407255	K32-B	G. soja	Korea, South	OK
PI407256	K33-A	G. soja	Korea, South	OK
PI407257	K33-B	G. soja	Korea, South	OK
PI407258	K34-A	G. soja	Korea, South	OK
PI407259	K34-B	G. soja	Korea, South	OK
PI407260	K40	G. soja	Korea, South	OK
PI407261	K41	G. soja	Korea, South	OK
PI407262	K42-A	G. soja	Korea, South	OK
PI407263	K42-B	G. soja	Korea, South	OK
PI407264	K42-C	G. soja	Korea, South	OK
PI407265	K43	G. soja	Korea, South	OK
PI407266	K44-A	G. soja	Korea, South	OK
PI407267	K44-B	G. soja	Korea, South	OK
PI407268	K44-C	G. soja	Korea, South	OK
PI407269	K45-A	G. soja	Korea, South	OK
PI407270	K45-B	G. soja	Korea, South	OK
PI407271	K49	G. soja	Korea, South	OK
PI407272	K50-A	G. soja	Korea, South	OK
PI407273	K50-B	G. soja	Korea, South	OK
PI407274	K51	G. soja	Korea, South	OK
PI407275	K101-A	G. soja	Korea, South	OK
PI407276	K101-B	G. soja	Korea, South	OK
PI407277	K101-C	G. soja	Korea, South	OK
PI407278	NA	G. soja	Korea, South	OK
PI407279	K103-A	G. soja	Korea, South	OK
PI407280	K103-B	G. soja	Korea, South	OK
PI407281	K103-C	G. soja	Korea, South	OK
PI407282	K103-D	G. soja	Korea, South	OK
PI407283	K103-E	G. soja	Korea, South	OK
PI407284	K103-F	G. soja	Korea, South	OK
PI407285	Yasei Daizu	G. soja	Japan	OK
PI407286	Tsuru Mame	G. soja	Japan	OK
PI407287	Tsuru Mame	G. soja	Japan	OK
PI407288	NA	G. soja	China	OK
PI407289	NA	G. soja	China	OK
PI407290	NA	G. soja	China	OK
PI407291	NA	G. soja	China	OK
PI407292	NA	G. soja	China	OK
PI407293	NA	G. soja	China	OK
PI407294	NA	G. soja	China	OK
PI407295	NA	G. soja	China	OK
PI407296	NA	G. soja	China	OK
PI407297	NA	G. soja	China	OK
PI407298	NA	G. soja	China	OK
PI407299	NA	G. soja	China	OK
PI407300	NA	G. soja	China	OK
PI407301	NA	G. soja	China	OK
PI407302	NA	G. soja	China	OK
PI407303	NA	G. soja	China	OK
PI407304	NA	G. soja	China	OK
PI407305	NA	G. soja	China	OK
PI407306	NA	G. soja	China	OK
PI407307	NA	G. soja	China	OK
PI407308	NA	G. soja	Korea, South	OK
PI407309A	NA	G. soja	Korea, South	OK
PI407309B	NA	G. soja	Korea, South	OK
PI407310	NA	G. soja	Korea, South	OK
PI407311	NA	G. soja	Korea, South	OK
PI407312	NA	G. soja	Korea, South	OK
PI407313	NA	G. soja	Korea, South	OK
PI407314	NA	G. soja	Korea, South	OK
PI407315	NA	G. soja	Korea, South	OK
PI407316A	NA	G. soja	Korea, South	OK
PI407316B	NA	G. soja	Korea, South	OK
PI407317	NA	G. soja	Korea, South	OK
PI407318A	NA	G. soja	Korea, South	OK
PI407318B	NA	G. soja	Korea, South	OK
PI407319	NA	G. soja	Korea, South	OK
PI407320	NA	G. soja	Korea, South	OK
PI407321	NA	G. soja	Korea, South	OK
PI407322	NA	G. soja	Korea, South	OK
PI423988	J-077630	G. soja	Russian Federation	OK
PI423989A	J-077631	G. soja	Russian Federation	OK
PI423989B	J-077631	G. soja	Russian Federation	OK
PI423990A	J-077632	G. soja	Russian Federation	OK
PI423990B	J-077632	G. soja	Russian Federation	OK
PI423991	J-077633	G. soja	Russian Federation	OK
PI423992	J-077634	G. soja	Russian Federation	OK
PI423993	J-077635	G. soja	Russian Federation	OK
PI423994	J-077636	G. soja	Russian Federation	OK
PI423995	J-077637	G. soja	Russian Federation	OK
PI423996	J-077638	G. soja	Russian Federation	OK
PI423997	J-077639	G. soja	Russian Federation	OK
PI423998	J-077640	G. soja	Russian Federation	OK
PI423999A	J-077641	G. soja	Russian Federation	OK
PI423999B	J-077641	G. soja	Russian Federation	OK
PI424000	J-077642	G. soja	Russian Federation	OK
PI424001	J-077643	G. soja	Russian Federation	OK
PI424002	J-077644	G. soja	Russian Federation	OK
PI424003	J-077645	G. soja	Russian Federation	OK
PI424004A	74001	G. soja	Korea, South	OK
PI424004B	74001	G. soja	Korea, South	OK
PI424006A	74004	G. soja	Korea, South	OK
PI424006B	74004	G. soja	Korea, South	OK
PI424007	74005	G. soja	Korea, South	OK
PI424008A	74006	G. soja	Korea, South	OK
PI424008B	74006	G. soja	Korea, South	OK
PI424008C	74006	G. soja	Korea, South	OK
PI424009	74007	G. soja	Korea, South	OK
PI424010	74008	G. soja	Korea, South	OK
PI424011	74009	G. soja	Korea, South	OK
PI424012	74010	G. soja	Korea, South	OK
PI424013	74011	G. soja	Korea, South	OK
PI424014	74012	G. soja	Korea, South	OK
PI424015	74013	G. soja	Korea, South	OK
PI424016	74014	G. soja	Korea, South	OK
PI424017A	74015	G. soja	Korea, South	OK
PI424017B	74015	G. soja	Korea, South	OK
PI424018	74016	G. soja	Korea, South	OK
PI424019	74017	G. soja	Korea, South	OK
PI424020A	74018	G. soja	Korea, South	OK
PI424020B	74018	G. soja	Korea, South	OK
PI424021A	74019	G. soja	Korea, South	OK
PI424021B	74019	G. soja	Korea, South	OK
PI424022A	74020	G. soja	Korea, South	OK
PI424022B	74020	G. soja	Korea, South	OK
PI424023	74021	G. soja	Korea, South	OK
PI424025A	74023	G. soja	Korea, South	OK
PI424025B	74023	G. soja	Korea, South	OK
PI424025C	74023	G. soja	Korea, South	OK
PI424026	74024	G. soja	Korea, South	OK
PI424027A	74025	G. soja	Korea, South	OK
PI424027B	74025	G. soja	Korea, South	OK
PI424028	74026	G. soja	Korea, South	OK
PI424029	74027	G. soja	Korea, South	OK
PI424030	74033	G. soja	Korea, South	OK
PI424031	74034	G. soja	Korea, South	OK
PI424032	74035	G. soja	Korea, South	OK
PI424033	74036	G. soja	Korea, South	OK
PI424034	74037	G. soja	Korea, South	OK
PI424035	74038	G. soja	Korea, South	OK
PI424036	74039	G. soja	Korea, South	OK
PI424037	74040	G. soja	Korea, South	OK
PI424038A	74053	G. soja	Korea, South	OK
PI424039A	74054	G. soja	Korea, South	OK
PI424039B	74054	G. soja	Korea, South	OK
PI424040	74055	G. soja	Korea, South	OK
PI424041	74056	G. soja	Korea, South	OK
PI424042	74057	G. soja	Korea, South	OK
PI424043A	74058	G. soja	Korea, South	OK
PI424043B	74058	G. soja	Korea, South	OK
PI424044	74059	G. soja	Korea, South	OK
PI424045	74060	G. soja	Korea, South	OK
PI424046A	74061	G. soja	Korea, South	OK
PI424046B	74061	G. soja	Korea, South	OK
PI424047	74062	G. soja	Korea, South	OK
PI424048	74063	G. soja	Korea, South	OK
PI424049	74064	G. soja	Korea, South	OK
PI424050	74065	G. soja	Korea, South	OK
PI424051A	74066	G. soja	Korea, South	OK
PI424051B	74066	G. soja	Korea, South	OK
PI424052	74067	G. soja	Korea, South	OK
PI424053	74068	G. soja	Korea, South	OK
PI424054A	74069	G. soja	Korea, South	OK
PI424054B	74069	G. soja	Korea, South	OK
PI424055	74070	G. soja	Korea, South	OK
PI424056	74028	G. soja	Korea, South	OK
PI424057	74029	G. soja	Korea, South	OK
PI424058	74030	G. soja	Korea, South	OK
PI424059A	74031	G. soja	Korea, South	OK
PI424059B	74031	G. soja	Korea, South	OK
PI424060	74032	G. soja	Korea, South	OK
PI424061A	74041	G. soja	Korea, South	OK
PI424061B	74041	G. soja	Korea, South	OK
PI424062	74042	G. soja	Korea, South	OK
PI424063	74043	G. soja	Korea, South	OK
PI424064	74044	G. soja	Korea, South	OK
PI424065	74045	G. soja	Korea, South	OK
PI424066	74046	G. soja	Korea, South	OK
PI424067	74048	G. soja	Korea, South	OK
PI424068	74049	G. soja	Korea, South	OK
PI424069	74050	G. soja	Korea, South	OK
PI424070A	74051	G. soja	Korea, South	OK
PI424070B	74051	G. soja	Korea, South	OK
PI424071	74052	G. soja	Korea, South	OK
PI424072A	74071	G. soja	Korea, South	OK
PI424072B	74071	G. soja	Korea, South	OK
PI424073	74072	G. soja	Korea, South	OK
PI424074	74073	G. soja	Korea, South	OK
PI424075	74074	G. soja	Korea, South	OK
PI424076A	74075	G. soja	Korea, South	OK
PI424076B	74075	G. soja	Korea, South	OK
PI424077	74076	G. soja	Korea, South	OK
PI424079	74079	G. soja	Korea, South	OK
PI424080	74080	G. soja	Korea, South	OK
PI424081A	74081	G. soja	Korea, South	OK
PI424081B	74081	G. soja	Korea, South	OK
PI424082	74082	G. soja	Korea, South	OK
PI424083A	74083	G. soja	Korea, South	OK
PI424083B	74083	G. soja	Korea, South	OK
PI424084	74085	G. soja	Korea, South	OK
PI424085A	74159	G. soja	Korea, South	OK
PI424085B	74159	G. soja	Korea, South	OK
PI424086	74086	G. soja	Korea, South	OK
PI424087	74087	G. soja	Korea, South	OK
PI424088	74088	G. soja	Korea, South	OK
PI424089	74089	G. soja	Korea, South	OK
PI424090	74090	G. soja	Korea, South	OK
PI424091A	74091	G. soja	Korea, South	OK
PI424091B	74091	G. soja	Korea, South	OK
PI424092	74092	G. soja	Korea, South	OK
PI424093	74093	G. soja	Korea, South	OK
PI424094	74094	G. soja	Korea, South	OK
PI424095	74095	G. soja	Korea, South	OK
PI424096	74148	G. soja	Korea, South	OK
PI424097	74096	G. soja	Korea, South	OK
PI424098	74097	G. soja	Korea, South	OK
PI424099A	74098	G. soja	Korea, South	OK
PI424099B	74098	G. soja	Korea, South	OK
PI424100A	74099	G. soja	Korea, South	OK
PI424100B	74099	G. soja	Korea, South	OK
PI424101	74100	G. soja	Korea, South	OK
PI424102A	74101	G. soja	Korea, South	OK
PI424102B	74101	G. soja	Korea, South	OK
PI424103A	74102	G. soja	Korea, South	OK
PI424104	74103	G. soja	Korea, South	OK
PI424105	74104	G. soja	Korea, South	OK
PI424106A	74105	G. soja	Korea, South	OK
PI424106B	74105	G. soja	Korea, South	OK
PI424107A	74106	G. soja	Korea, South	OK
PI424107B	74106	G. soja	Korea, South	OK
PI424108	74107	G. soja	Korea, South	OK
PI424109A	74108	G. soja	Korea, South	OK
PI424109B	74108	G. soja	Korea, South	OK
PI424110	74109	G. soja	Korea, South	OK
PI424111	74111	G. soja	Korea, South	OK
PI424112	74112	G. soja	Korea, South	OK
PI424113	74113	G. soja	Korea, South	OK
PI424114A	74114	G. soja	Korea, South	OK
PI424114B	74114	G. soja	Korea, South	OK
PI424115A	74115	G. soja	Korea, South	OK
PI424115B	74115	G. soja	Korea, South	OK
PI424116	74116	G. soja	Korea, South	OK
PI424117	74117	G. soja	Korea, South	OK
PI424118	74118	G. soja	Korea, South	OK
PI424119	74179	G. soja	Korea, South	OK
PI424120	74127	G. soja	Korea, South	OK
PI424121	74129	G. soja	Korea, South	OK
PI424122	74134	G. soja	Korea, South	OK
PI424123	74137	G. soja	Korea, South	OK
PI424124	74145	G. soja	Korea, South	OK
PI424125	74119	G. soja	Korea, South	OK
PI424126	74120	G. soja	Korea, South	OK
PI424127A	74121	G. soja	Korea, South	OK
PI424127B	74121	G. soja	Korea, South	OK
PI424128A	74122	G. soja	Korea, South	OK
PI424128B	74122	G. soja	Korea, South	OK
PI424129	74123	G. soja	Korea, South	OK
PI424130	17124	G. soja	Korea, South	OK
PI440913A	NA	G. soja	China	OK
PI440913B	NA	G. soja	China	OK
PI447003A	NA	G. soja	China	OK
PI447003B	NA	G. soja	China	OK
PI447004	NA	G. soja	China	OK
PI458535	NA	G. soja	China	OK
PI458536	NA	G. soja	China	OK
PI458537A	NA	G. soja	China	OK
PI458537B	NA	G. soja	China	OK
PI458538	NA	G. soja	China	OK
PI458539A	NA	G. soja	China	OK
PI458539B	NA	G. soja	China	OK
PI458540A	NA	G. soja	China	OK
PI458540B	NA	G. soja	China	OK
PI458540C	NA	G. soja	China	OK
PI458540D	NA	G. soja	China	OK
PI464866A	L 79-0009	G. soja	China	OK
PI464866B	(L 79-0009)	G. soja	China	OK
PI464867	L 79-0304	G. soja	China	OK
PI464868A	L 79-0402	G. soja	China	OK
PI464868B	(L 79-0402)	G. soja	China	OK
PI464869A	L 79-1809	G. soja	China	OK
PI464869B	(L 79-1809)	G. soja	China	OK
PI464870	L 79-3313	G. soja	China	OK
PI464871A	L 79-5801	G. soja	China	OK
PI464871B	(L 79-5801)	G. soja	China	OK
PI464871C	(L 79-5801)	G. soja	China	OK
PI464889A	Gong di 685	G. soja	China	OK
PI464889B	(Gong di 685)	G. soja	China	OK
PI464889C	(Gong di 685)	G. soja	China	OK
PI464890A	Gong di No. 2019	G. soja	China	OK
PI464890B	(Gong di No. 2019)	G. soja	China	OK
PI464891A	Gong di No. 2022	G. soja	China	OK
PI464891B	(Gong di No. 2022)	G. soja	China	OK
PI464891C	(Gong di No. 2022)	G. soja	China	OK
PI464892	Gong di No. 2024	G. soja	China	OK
PI464925A	LS-001	G. soja	China	OK
PI464925B	(LS-001)	G. soja	China	OK
PI464925C	(LS-001)	G. soja	China	OK
PI464926	LS-004	G. soja	China	OK
PI464927A	LS-005	G. soja	China	OK
PI464927B	(LS-005)	G. soja	China	OK
PI464927C	(LS-005)	G. soja	China	OK
PI464928	LS-008	G. soja	China	OK
PI464929A	LS-009	G. soja	China	OK
PI464929B	(LS-009)	G. soja	China	OK
PI464934	81-200001	G. soja	China	OK
PI464935	81-200002	G. soja	China	OK
PI464936A	81-200004	G. soja	China	OK
PI464936B	(81-200004)	G. soja	China	OK
PI464937A	81-200014	G. soja	China	OK
PI464937B	(81-200014)	G. soja	China	OK
PI464938	81-200016	G. soja	China	OK
PI464939A	81-200027	G. soja	China	OK
PI464939B	(81-200027)	G. soja	China	OK
PI468396A	NA	G. soja	China	OK
PI468396B	NA	G. soja	China	OK
PI468397A	NA	G. soja	China	OK
PI468397B	NA	G. soja	China	OK
PI468398A	NA	G. soja	China	OK
PI468398B	NA	G. soja	China	OK
PI468398C	NA	G. soja	China	OK
PI468399A	NA	G. soja	China	OK
PI468399B	NA	G. soja	China	OK
PI468399C	NA	G. soja	China	OK
PI468400A	NA	G. soja	China	OK
PI468400B	NA	G. soja	China	OK
PI468916	NA	G. soja	China	OK
PI468917	NA	G. soja	China	OK
PI468918	NA	G. soja	China	OK
PI479744	GD 50003-2	G. soja	China	OK
PI479745	GD 50029-2	G. soja	China	OK
PI479746A	GD 50062	G. soja	China	OK
PI479746B	GD 50062	G. soja	China	OK
PI479747	GD 50093-1	G. soja	China	OK
PI479748	GD 50107-3	G. soja	China	OK
PI479749	GD 50326-2	G. soja	China	OK
PI479750	GD 50344	G. soja	China	OK
PI479751	GD 50351-1	G. soja	China	OK
PI479752	GD 50388-2	G. soja	China	OK
PI479753A	GD 50396-1	G. soja	China	OK
PI479753B	GD 50396-1	G. soja	China	OK
PI479753C	GD 50396-1	G. soja	China	OK
PI479767	Long 79-1809	G. soja	China	OK
PI479768	Long 79-3313-1	G. soja	China	OK
PI479769	Long 79-5801	G. soja	China	OK
PI483071A	NA	G. soja	China	OK
PI483071B	NA	G. soja	China	OK
PI483460A	NA	G. soja	China	OK
PI483460B	NA	G. soja	China	OK
PI483460C	NA	G. soja	China	OK
PI483461	NA	G. soja	China	OK
PI483462A	NA	G. soja	China	OK
PI483462B	NA	G. soja	China	OK
PI483463	NA	G. soja	China	OK
PI483464A	NA	G. soja	China	OK
PI483464B	NA	G. soja	China	OK
PI483465	NA	G. soja	China	OK
PI483466	NA	G. soja	China	OK
PI483467	NA	G. soja	China	OK
PI483468A	NA	G. soja	China	OK
PI483468B	NA	G. soja	China	OK
PI486220	NA	G. soja	Japan	OK
PI487428	E4	G. soja	Japan	OK
PI487429	K101	G. soja	Japan	OK
PI487430	K109	G. soja	Japan	OK
PI487431	K113	G. soja	Japan	OK
PI504286	75042	G. soja	Korea, South	OK
PI504287A	G	G. soja	Japan	OK
PI504287B	G	G. soja	Japan	OK
PI504289	K	G. soja	Japan	OK
PI504290	I	G. soja	Japan	OK
PI507580	Tsuru Mame	G. soja	Japan	OK
PI507581	NIAR 020003	G. soja	Japan	OK
PI507582	NIAR 020001	G. soja	Japan	OK
PI507583	NIAR 020008	G. soja	Japan	OK
PI507584	NIAR 020009	G. soja	Japan	OK
PI507585	NIAR 020010	G. soja	Japan	OK
PI507586	NIAR 020012	G. soja	Japan	OK
PI507587	NIAR 020014	G. soja	Japan	OK
PI507588	NIAR 020015	G. soja	Japan	OK
PI507589	NIAR 020016	G. soja	Japan	OK
PI507590A	NIAR 020002	G. soja	Japan	OK
PI507590B	NIAR 020002	G. soja	Japan	OK
PI507591	NIAR 020017	G. soja	Japan	OK
PI507592	NIAR 020018	G. soja	Japan	OK
PI507593	NIAR 020006	G. soja	Japan	OK
PI507594A	NIAR 020007	G. soja	Japan	OK
PI507594B	NIAR 020007	G. soja	Japan	OK
PI507595	NIAR 030002	G. soja	Japan	OK
PI507596	NIAR 030004	G. soja	Japan	OK
PI507597	NIAR 030005	G. soja	Japan	OK
PI507598	NIAR 030001	G. soja	Japan	OK
PI507599	NIAR 040001	G. soja	Japan	OK
PI507600	NIAR 040002	G. soja	Japan	OK
PI507601A	NIAR 040003	G. soja	Japan	OK
PI507601B	NIAR 040003	G. soja	Japan	OK
PI507602	NIAR 040004	G. soja	Japan	OK
PI507603	NIAR 040005	G. soja	Japan	OK
PI507604	NIAR 040006	G. soja	Japan	OK
PI507605	NIAR 040029	G. soja	Japan	OK
PI507606	NIAR 040008	G. soja	Japan	OK
PI507607	NIAR 040009	G. soja	Japan	OK
PI507608	NIAR 040022	G. soja	Japan	OK
PI507609	NIAR 040023	G. soja	Japan	OK
PI507610	NIAR 040024	G. soja	Japan	OK
PI507611	NIAR 040025	G. soja	Japan	OK
PI507612	NIAR 040026	G. soja	Japan	OK
PI507613	NIAR 040021	G. soja	Japan	OK
PI507614A	NIAR 040011	G. soja	Japan	OK
PI507614B	NIAR 040011	G. soja	Japan	OK
PI507615	NIAR 040012	G. soja	Japan	OK
PI507616	NIAR 040013	G. soja	Japan	OK
PI507617	NIAR 040014	G. soja	Japan	OK
PI507618	NIAR 040015	G. soja	Japan	OK
PI507619A	NIAR 040016	G. soja	Japan	OK
PI507619B	NIAR 040016	G. soja	Japan	OK
PI507619C	NIAR 040016	G. soja	Japan	OK
PI507620	NIAR 040018	G. soja	Japan	OK
PI507621	NIAR 040019	G. soja	Japan	OK
PI507622	NIAR 040020	G. soja	Japan	OK
PI507623	NIAR 040007	G. soja	Japan	OK
PI507624	NIAR 050002	G. soja	Japan	OK
PI507625	NIAR 090009	G. soja	Japan	OK
PI507626	NIAR 050001	G. soja	Japan	OK
PI507627	NIAR 050004	G. soja	Japan	OK
PI507628	NIAR 050005	G. soja	Japan	OK
PI507629	NIAR 050003	G. soja	Japan	OK
PI507630	NIAR 060002	G. soja	Japan	OK
PI507631	NIAR 060003	G. soja	Japan	OK
PI507632	NIAR 060004	G. soja	Japan	OK
PI507633	NIAR 060005	G. soja	Japan	OK
PI507634	NIAR 060006	G. soja	Japan	OK
PI507635	NIAR 060007	G. soja	Japan	OK
PI507636	NIAR 060008	G. soja	Japan	OK
PI507637	NIAR 060009	G. soja	Japan	OK
PI507638	NIAR 060010	G. soja	Japan	OK
PI507639	NIAR 060011	G. soja	Japan	OK
PI507640	NIAR 060013	G. soja	Japan	OK
PI507641	NIAR 060014	G. soja	Japan	OK
PI507642	NIAR 060015	G. soja	Japan	OK
PI507643	NIAR 070002	G. soja	Japan	OK
PI507644	NIAR 070003	G. soja	Japan	OK
PI507645	NIAR 070004	G. soja	Japan	OK
PI507646	NIAR 080001	G. soja	Japan	OK
PI507647	NIAR 080002	G. soja	Japan	OK
PI507648	NIAR 080003	G. soja	Japan	OK
PI507649	NIAR 080006	G. soja	Japan	OK
PI507650	NIAR 080007	G. soja	Japan	OK
PI507651	NIAR 080004	G. soja	Japan	OK
PI507652	NIAR 080005	G. soja	Japan	OK
PI507653	NIAR 090001	G. soja	Japan	OK
PI507654	NIAR 090002	G. soja	Japan	OK
PI507655	NIAR 090010	G. soja	Japan	OK
PI507656	NIAR 090011	G. soja	Japan	OK
PI507657	NIAR 090003	G. soja	Japan	OK
PI507658	NIAR 090004	G. soja	Japan	OK
PI507659	NIAR 090005	G. soja	Japan	OK
PI507660	NIAR 090014	G. soja	Japan	OK
PI507661	NIAR 090017	G. soja	Japan	OK
PI507662	NIAR 090019	G. soja	Japan	OK
PI507663	NIAR 090020	G. soja	Japan	OK
PI507664	NIAR 090006	G. soja	Japan	OK
PI507665	NIAR 090022	G. soja	Japan	OK
PI507666	NIAR 090023	G. soja	Japan	OK
PI507667	NIAR 090024	G. soja	Japan	OK
PI507668	NIAR 090025	G. soja	Japan	OK
PI507669	NIAR 090026	G. soja	Japan	OK
PI507719	VIR 8426	G. soja	Russian Federation	OK
PI507720	VIR 8427	G. soja	Russian Federation	OK
PI507721	VIR 8428	G. soja	Russian Federation	OK
PI507722	VIR 8801	G. soja	Russian Federation	OK
PI507723A	VIR 8802	G. soja	Russian Federation	OK
PI507723B	VIR 8802	G. soja	Russian Federation	OK
PI507724	VIR 8803	G. soja	Russian Federation	OK
PI507725A	VIR 8804	G. soja	Russian Federation	OK
PI507725B	VIR 8804	G. soja	Russian Federation	OK
PI507726	VIR 8429	G. soja	Russian Federation	OK
PI507727	VIR 8430	G. soja	Russian Federation	OK
PI507728	VIR 8805	G. soja	Russian Federation	OK
PI507729	VIR 8432	G. soja	Russian Federation	OK
PI507730	VIR 8433	G. soja	Russian Federation	OK
PI507731	VIR 8806	G. soja	Russian Federation	OK
PI507732	VIR 8435	G. soja	Russian Federation	OK
PI507733	VIR 8807	G. soja	Russian Federation	OK
PI507734	VIR 8808	G. soja	Russian Federation	OK
PI507735	VIR 8809	G. soja	Russian Federation	OK
PI507736	VIR 8436	G. soja	Russian Federation	OK
PI507737	VIR 8810	G. soja	Russian Federation	OK
PI507738	VIR 8437	G. soja	Russian Federation	OK
PI507739A	VIR 8811	G. soja	Russian Federation	OK
PI507739B	VIR 8811	G. soja	Russian Federation	OK
PI507740	VIR 8812	G. soja	Russian Federation	OK
PI507741A	VIR 8813	G. soja	Russian Federation	OK
PI507741B	VIR 8813	G. soja	Russian Federation	OK
PI507742	VIR 8438	G. soja	Russian Federation	OK
PI507743	VIR 8439	G. soja	Russian Federation	OK
PI507744	VIR 8440	G. soja	Russian Federation	OK
PI507745	VIR 8441	G. soja	Russian Federation	OK
PI507746	VIR 8442	G. soja	Russian Federation	OK
PI507747	VIR 8443	G. soja	Russian Federation	OK
PI507748	VIR 8814	G. soja	Russian Federation	OK
PI507749	VIR 8445	G. soja	Russian Federation	OK
PI507750	VIR 8446	G. soja	Russian Federation	OK
PI507751	VIR 8447	G. soja	Russian Federation	OK
PI507752	VIR 8448	G. soja	Russian Federation	OK
PI507753	VIR 8449	G. soja	Russian Federation	OK
PI507754	VIR 8815	G. soja	Russian Federation	OK
PI507755	VIR 8816	G. soja	Russian Federation	OK
PI507756	VIR 8450	G. soja	Russian Federation	OK
PI507757	VIR 8451	G. soja	Russian Federation	OK
PI507758	VIR 8452	G. soja	Russian Federation	OK
PI507759	VIR 8453	G. soja	Russian Federation	OK
PI507760	VIR 8454	G. soja	Russian Federation	OK
PI507761	VIR 8455	G. soja	Russian Federation	OK
PI507762	VIR 8456	G. soja	Russian Federation	OK
PI507763	VIR 8817	G. soja	Russian Federation	OK
PI507764	VIR 8818	G. soja	Russian Federation	OK
PI507765	VIR 8457	G. soja	Russian Federation	OK
PI507766	VIR 8458	G. soja	Russian Federation	OK
PI507767	VIR 8819	G. soja	Russian Federation	OK
PI507768	VIR 8459	G. soja	Russian Federation	OK
PI507769	VIR 8460	G. soja	Russian Federation	OK
PI507770	VIR 8461	G. soja	Russian Federation	OK
PI507771	VIR 8462	G. soja	Russian Federation	OK
PI507772	VIR 8463	G. soja	Russian Federation	OK
PI507773	VIR 8464	G. soja	Russian Federation	OK
PI507774	VIR 8465	G. soja	Russian Federation	OK
PI507775	VIR 8466	G. soja	Russian Federation	OK
PI507776	VIR 8467	G. soja	Russian Federation	OK
PI507777	VIR 8468	G. soja	Russian Federation	OK
PI507778	VIR 8469	G. soja	Russian Federation	OK
PI507779	VIR 8470	G. soja	Russian Federation	OK
PI507780	VIR 8820	G. soja	Russian Federation	OK
PI507781	VIR 8821	G. soja	Russian Federation	OK
PI507782	VIR 8471	G. soja	Russian Federation	OK
PI507783	VIR 8472	G. soja	Russian Federation	OK
PI507784	VIR 8473	G. soja	Russian Federation	OK
PI507785	VIR 8474	G. soja	Russian Federation	OK
PI507786	VIR 8475	G. soja	Russian Federation	OK
PI507787	VIR 8822	G. soja	Russian Federation	OK
PI507788	VIR 8823	G. soja	Russian Federation	OK
PI507789	VIR 8824	G. soja	Russian Federation	OK
PI507790	VIR 8825	G. soja	Russian Federation	OK
PI507791	VIR 8826	G. soja	Russian Federation	OK
PI507792	VIR 8827	G. soja	Russian Federation	OK
PI507793	VIR 8828	G. soja	Russian Federation	OK
PI507794	VIR 9037	G. soja	Russian Federation	OK
PI507795	VIR 8829	G. soja	Russian Federation	OK
PI507796	VIR 8830	G. soja	Russian Federation	OK
PI507797	VIR 8831	G. soja	Russian Federation	OK
PI507798	VIR 8832	G. soja	Russian Federation	OK
PI507799	VIR 8833	G. soja	Russian Federation	OK
PI507800A	VIR 8834	G. soja	Russian Federation	OK
PI507800B	VIR 8834	G. soja	Russian Federation	OK
PI507801	VIR 8835	G. soja	Russian Federation	OK
PI507803	VIR 8837	G. soja	Russian Federation	OK
PI507804	VIR 8838	G. soja	Russian Federation	OK
PI507805	VIR 8839	G. soja	Russian Federation	OK
PI507806A	VIR 8840	G. soja	Russian Federation	OK
PI507806B	VIR 8840	G. soja	Russian Federation	OK
PI507807	VIR 8841	G. soja	Russian Federation	OK
PI507808	VIR 8842	G. soja	Russian Federation	OK
PI507809	VIR 8843	G. soja	Russian Federation	OK
PI507810	VIR 8844	G. soja	Russian Federation	OK
PI507811	VIR 8907	G. soja	Russian Federation	OK
PI507812A	VIR 9038	G. soja	Russian Federation	OK
PI507812B	VIR 9038	G. soja	Russian Federation	OK
PI507813	VIR 8908	G. soja	Russian Federation	OK
PI507814	VIR 8909	G. soja	Russian Federation	OK
PI507815	VIR 8910	G. soja	Russian Federation	OK
PI507816	VIR 8911	G. soja	Russian Federation	OK
PI507817	VIR 8912	G. soja	Russian Federation	OK
PI507818A	VIR 8913	G. soja	Russian Federation	OK
PI507818B	VIR 8913	G. soja	Russian Federation	OK
PI507819	VIR 8914	G. soja	Russian Federation	OK
PI507820	VIR 8915	G. soja	Russian Federation	OK
PI507821	VIR 8916	G. soja	Russian Federation	OK
PI507822	VIR 9050	G. soja	Russian Federation	OK
PI507823	VIR 9039	G. soja	Russian Federation	OK
PI507824	VIR 8917	G. soja	Russian Federation	OK
PI507825	VIR 9040	G. soja	Russian Federation	OK
PI507826	VIR 8918	G. soja	Russian Federation	OK
PI507827	VIR 9041	G. soja	Russian Federation	OK
PI507828	VIR 9042	G. soja	Russian Federation	OK
PI507829	VIR 9043	G. soja	Russian Federation	OK
PI507830A	VIR 9044	G. soja	Russian Federation	OK
PI507830B	VIR 9044	G. soja	Russian Federation	OK
PI507831	VIR 8919	G. soja	Russian Federation	OK
PI507832	VIR 8920	G. soja	Russian Federation	OK
PI507833	VIR 8921	G. soja	Russian Federation	OK
PI507834	VIR 8922	G. soja	Russian Federation	OK
PI507835	VIR 8527	G. soja	Russian Federation	OK
PI507836	VIR 8923	G. soja	Russian Federation	OK
PI507837	VIR 8924	G. soja	Russian Federation	OK
PI507838A	VIR 9045	G. soja	Russian Federation	OK
PI507838B	VIR 9045	G. soja	Russian Federation	OK
PI507839	VIR 8528	G. soja	Russian Federation	OK
PI507840	VIR 8529	G. soja	Russian Federation	OK
PI507841A	VIR 8530	G. soja	Russian Federation	OK
PI507841B	VIR 8530	G. soja	Russian Federation	OK
PI507842	VIR 8925	G. soja	Russian Federation	OK
PI507843	VIR 9046	G. soja	Russian Federation	OK
PI507844A	VIR 9047	G. soja	Russian Federation	OK
PI507844B	VIR 9047	G. soja	Russian Federation	OK
PI507845	VIR 9048	G. soja	Russian Federation	OK
PI507846	VIR 9049	G. soja	Russian Federation	OK
PI507847	VIR 8926	G. soja	Russian Federation	OK
PI508060	No. 1	G. soja	Japan	OK
PI508063	No. 4	G. soja	Japan	OK
PI508064	No. 5	G. soja	Japan	OK
PI508066	No. 7	G. soja	Japan	OK
PI508067	No. 8	G. soja	Japan	OK
PI508069	No. 10	G. soja	Japan	OK
PI514674	C-21412	G. soja	Japan	OK
PI518279	T-B	G. soja	Taiwan	OK
PI518280	T-C	G. soja	Taiwan	OK
PI518281	Taichung 37	G. soja	Taiwan	OK
PI518282	Taichung 38	G. soja	Taiwan	OK
PI522179	ZYD 60	G. soja	China	OK
PI522180	ZYD 68	G. soja	China	OK
PI522181	ZYD 145	G. soja	China	OK
PI522182A	ZYD 253	G. soja	China	OK
PI522182B	ZYD 253	G. soja	China	OK
PI522183A	ZYD 403	G. soja	China	OK
PI522183B	ZYD 403	G. soja	China	OK
PI522184	ZYD 512	G. soja	China	OK
PI522193	VIR 8444	G. soja	Russian Federation	OK
PI522194A	VIR 8477	G. soja	Russian Federation	OK
PI522194B	VIR 8477	G. soja	Russian Federation	OK
PI522195	VIR 8479	G. soja	Russian Federation	OK
PI522196A	VIR 8480	G. soja	Russian Federation	OK
PI522196B	VIR 8480	G. soja	Russian Federation	OK
PI522197	VIR 8481	G. soja	Russian Federation	OK
PI522198A	VIR 8482	G. soja	Russian Federation	OK
PI522198B	VIR 8482	G. soja	Russian Federation	OK
PI522198C	VIR 8482	G. soja	Russian Federation	OK
PI522199	VIR 8483	G. soja	Russian Federation	OK
PI522200A	VIR 8484	G. soja	Russian Federation	OK
PI522200B	VIR 8484	G. soja	Russian Federation	OK
PI522201	VIR 8485	G. soja	Russian Federation	OK
PI522202	VIR 8486	G. soja	Russian Federation	OK
PI522203	VIR 8487	G. soja	Russian Federation	OK
PI522204	VIR 8488	G. soja	Russian Federation	OK
PI522205A	VIR 8489	G. soja	Russian Federation	OK
PI522205B	VIR 8489	G. soja	Russian Federation	OK
PI522206	VIR 8490	G. soja	Russian Federation	OK
PI522207A	VIR 8491	G. soja	Russian Federation	OK
PI522207B	VIR 8491	G. soja	Russian Federation	OK
PI522208A	VIR 8492	G. soja	Russian Federation	OK
PI522208B	VIR 8492	G. soja	Russian Federation	OK
PI522209A	VIR 8493	G. soja	Russian Federation	OK
PI522209B	VIR 8493	G. soja	Russian Federation	OK
PI522210	VIR 8494	G. soja	Russian Federation	OK
PI522211A	VIR 8495	G. soja	Russian Federation	OK
PI522211B	VIR 8495	G. soja	Russian Federation	OK
PI522211C	VIR 8495	G. soja	Russian Federation	OK
PI522212A	VIR 8496	G. soja	Russian Federation	OK
PI522212B	VIR 8496	G. soja	Russian Federation	OK
PI522213A	VIR 8497	G. soja	Russian Federation	OK
PI522213B	VIR 8497	G. soja	Russian Federation	OK
PI522214A	VIR 8498	G. soja	Russian Federation	OK
PI522214B	VIR 8498	G. soja	Russian Federation	OK
PI522215	VIR 8499	G. soja	Russian Federation	OK
PI522216	VIR 8500	G. soja	Russian Federation	OK
PI522217	VIR 8501	G. soja	Russian Federation	OK
PI522218	VIR 8502	G. soja	Russian Federation	OK
PI522219A	VIR 8503	G. soja	Russian Federation	OK
PI522219B	VIR 8503	G. soja	Russian Federation	OK
PI522220A	VIR 8504	G. soja	Russian Federation	OK
PI522220B	VIR 8504	G. soja	Russian Federation	OK
PI522221	VIR 8505	G. soja	Russian Federation	OK
PI522222	VIR 8506	G. soja	Russian Federation	OK
PI522223	VIR 8507	G. soja	Russian Federation	OK
PI522224A	VIR 8508	G. soja	Russian Federation	OK
PI522224B	VIR 8508	G. soja	Russian Federation	OK
PI522225A	VIR 8509	G. soja	Russian Federation	OK
PI522225B	VIR 8509	G. soja	Russian Federation	OK
PI522226	VIR 8511	G. soja	Russian Federation	OK
PI522227	VIR 8513	G. soja	Russian Federation	OK
PI522228	VIR 8514	G. soja	Russian Federation	OK
PI522229	VIR 8516	G. soja	Russian Federation	OK
PI522230A	VIR 8519	G. soja	Russian Federation	OK
PI522230B	VIR 8519	G. soja	Russian Federation	OK
PI522230C	VIR 8519	G. soja	Russian Federation	OK
PI522231A	VIR 8520	G. soja	Russian Federation	OK
PI522231B	VIR 8520	G. soja	Russian Federation	OK
PI522232	VIR 8521	G. soja	Russian Federation	OK
PI522233	VIR 8522	G. soja	Russian Federation	OK
PI522234	VIR 8523	G. soja	Russian Federation	OK
PI522235A	VIR 8525	G. soja	Russian Federation	OK
PI522235B	VIR 8525	G. soja	Russian Federation	OK
PI522235C	VIR 8525	G. soja	Russian Federation	OK
PI532449	GD50003-2	G. soja	China	OK
PI532450	GD50344	G. soja	China	OK
PI532451	GD50351	G. soja	China	OK
PI532452A	GD50549	G. soja	China	OK
PI532452B	GD50549	G. soja	China	OK
PI532453A	GD50609	G. soja	China	OK
PI532453B	GD50609	G. soja	China	OK
PI538411A	VIR 9051	G. soja	Russian Federation	OK
PI538411B	VIR 9051	G. soja	Russian Federation	OK
PI547830	L83-0214	G. soja	United States	OK
PI547831	L83-0215	G. soja	United States	OK
PI549032	ZYD 2632	G. soja	China	OK
PI549033	ZYD 2643	G. soja	China	OK
PI549034	ZYD 2648	G. soja	China	OK
PI549035A	ZYD 2661	G. soja	China	OK
PI549035B	ZYD 2661	G. soja	China	OK
PI549035C	ZYD 2661	G. soja	China	OK
PI549036	ZYD 2664	G. soja	China	OK
PI549037	ZYD 2666	G. soja	China	OK
PI549039	ZYD 2700	G. soja	China	OK
PI549046	ZYD 3728	G. soja	China	OK
PI549047	Mrs. Wong's Picnic #1	G. soja	China	OK
PI549048	NA	G. soja	China	OK
PI561355	ZYD 403	G. soja	China	OK
PI562531	KA1	G. soja	Korea, South	OK
PI562532	KA2	G. soja	Korea, South	OK
PI562533	KA3	G. soja	Korea, South	OK
PI562534	KA5	G. soja	Korea, South	OK
PI562535	KA8	G. soja	Korea, South	OK
PI562536	KA11	G. soja	Korea, South	OK
PI562537	KA12	G. soja	Korea, South	OK
PI562538	KA14	G. soja	Korea, South	OK
PI562539	KA16	G. soja	Korea, South	OK
PI562540	KA18	G. soja	Korea, South	OK
PI562541	KA20	G. soja	Korea, South	OK
PI562542	KA28	G. soja	Korea, South	OK
PI562543	KB1	G. soja	Korea, South	OK
PI562544	KB8	G. soja	Korea, South	OK
PI562545	KB20	G. soja	Korea, South	OK
PI562546	KB28	G. soja	Korea, South	OK
PI562547	KC1	G. soja	Korea, South	OK
PI562548	KC3	G. soja	Korea, South	OK
PI562549	KC6	G. soja	Korea, South	OK
PI562550	KC13	G. soja	Korea, South	OK
PI562551	KC26	G. soja	Korea, South	OK
PI562552	KC29	G. soja	Korea, South	OK
PI562553	KD5	G. soja	Korea, South	OK
PI562554	KD14	G. soja	Korea, South	OK
PI562555	KD17	G. soja	Korea, South	OK
PI562556	KE2	G. soja	Korea, South	OK
PI562557	KE10	G. soja	Korea, South	OK
PI562558	KE12	G. soja	Korea, South	OK
PI562559	KE16	G. soja	Korea, South	OK
PI562560	KE22	G. soja	Korea, South	OK
PI562561	KE29	G. soja	Korea, South	OK
PI562562	KF1	G. soja	Korea, South	OK
PI562563	KF6	G. soja	Korea, South	OK
PI562564	KF7	G. soja	Korea, South	OK
PI562565	KF13	G. soja	Korea, South	OK
PI562566	KF18	G. soja	Korea, South	OK
PI562567	KF19	G. soja	Korea, South	OK
PI562568	KF24	G. soja	Korea, South	OK
PI567194	KB-58	G. soja	Russian Federation	OK
PI567195	KB-42B	G. soja	Russian Federation	OK
PI567196	KB-550	G. soja	Russian Federation	OK
PI578336	VIR 8431	G. soja	Russian Federation	OK
PI578337	VIR 8434	G. soja	Russian Federation	OK
PI578338A	VIR 8476	G. soja	Russian Federation	OK
PI578338B	VIR 8476	G. soja	Russian Federation	OK
PI578339A	VIR 8478	G. soja	Russian Federation	OK
PI578339B	VIR 8478	G. soja	Russian Federation	OK
PI578340A	VIR 8510	G. soja	Russian Federation	OK
PI578340B	VIR 8510	G. soja	Russian Federation	OK
PI578341	VIR 8512	G. soja	Russian Federation	OK
PI578342A	VIR 8515	G. soja	Russian Federation	OK
PI578342B	VIR 8515	G. soja	Russian Federation	OK
PI578343	VIR 8517	G. soja	Russian Federation	OK
PI578344A	VIR 8518	G. soja	Russian Federation	OK
PI578344B	VIR 8518	G. soja	Russian Federation	OK
PI578345	VIR 8524	G. soja	Russian Federation	OK
PI578346A	VIR 8836	G. soja	Russian Federation	OK
PI578346B	VIR 8836	G. soja	Russian Federation	OK
PI578346C	VIR 8836	G. soja	Russian Federation	OK
PI578350A	NA	G. soja	Russian Federation	OK
PI578350B	NA	G. soja	Russian Federation	OK
PI578351	KA-1400/91	G. soja	Russian Federation	OK
PI578352	KA-1444/91	G. soja	Russian Federation	OK
PI578353A	KB-119/91	G. soja	Russian Federation	OK
PI578353B	(KB-119/91)	G. soja	Russian Federation	OK
PI578354	KB-224/91	G. soja	Russian Federation	OK
PI578355	KT-156/912	G. soja	Russian Federation	OK
PI578356	KZ-671/912	G. soja	Russian Federation	OK
PI578357	KZ-6352/91	G. soja	Russian Federation	OK
PI593983	Hidaka-6	G. soja	Japan	OK
PI597448A	Jiamusi-1	G. soja	China	OK
PI597448B	Jiamusi-1	G. soja	China	OK
PI597448C	Jiamusi-1	G. soja	China	OK
PI597448D	Jiamusi-1	G. soja	China	OK
PI597449	Jiamusi-2	G. soja	China	OK
PI597450A	Jiamusi-3	G. soja	China	OK
PI597450B	Jiamusi-3	G. soja	China	OK
PI597451A	ZYD2883	G. soja	China	OK
PI597451B	ZYD2883	G. soja	China	OK
PI597451C	ZYD2883	G. soja	China	OK
PI597452A	ZYD2900	G. soja	China	OK
PI597452B	ZYD2900	G. soja	China	OK
PI597453	ZYD2995	G. soja	China	OK
PI597454A	ZYD3015	G. soja	China	OK
PI597454B	ZYD3015	G. soja	China	OK
PI597455	ZYD3024	G. soja	China	OK
PI597456	ZYD3036	G. soja	China	OK
PI597457A	ZYD3232	G. soja	China	OK
PI597457B	ZYD3232	G. soja	China	OK
PI597458A	ZYD3233	G. soja	China	OK
PI597458B	NA	G. soja	China	OK
PI597458C	ZYD3233	G. soja	China	OK
PI597459A	ZYD3234	G. soja	China	OK
PI597459B	ZYD3234	G. soja	China	OK
PI597459C	ZYD3234	G. soja	China	OK
PI597459D	ZYD3234	G. soja	China	OK
PI597460A	ZYD3235	G. soja	China	OK
PI597460B	ZYD3235	G. soja	China	OK
PI597461A	ZYD3243	G. soja	China	OK
PI597461B	ZYD3243	G. soja	China	OK
PI597461C	ZYD3243	G. soja	China	OK
PI597462A	ZYD3258	G. soja	China	OK
PI597462B	ZYD3258	G. soja	China	OK
PI597462C	ZYD3258	G. soja	China	OK
PI597471D	(Zheye 29)	G. soja	China	OK
PI597472	Zheye 33	G. soja	China	OK
PI603146	VIR 8926	G. soja	Russian Federation	OK
PI612762	50461	G. soja	China	OK
PI639535	VIR 1007	G. soja	Russian Federation	OK
PI639580A	L. 61/4	G. soja	Russian Federation	OK
PI639580B	L. 61/4	G. soja	Russian Federation	OK
PI639581	L. 115/2	G. soja	Russian Federation	OK
PI639582A	L. 171/3	G. soja	Russian Federation	OK
PI639582B	L. 171/3	G. soja	Russian Federation	OK
PI639583	L. 185/2	G. soja	Russian Federation	OK
PI639584	L. 192/4	G. soja	Russian Federation	OK
PI639585	KZ 653	G. soja	Russian Federation	OK
PI639586	KB 14	G. soja	Russian Federation	OK
PI639587	KM 6394	G. soja	Russian Federation	OK
PI639588A	KA 325	G. soja	Russian Federation	OK
PI639588B	KA 325	G. soja	Russian Federation	OK
PI639589	KB 11	G. soja	Russian Federation	OK
PI639590	KZ 659	G. soja	Russian Federation	OK
PI639590A	KZ 659	G. soja	Russian Federation	OK
PI639591	KB 34	G. soja	Russian Federation	OK
PI639592	KA 489	G. soja	Russian Federation	OK
PI639593	KB 53	G. soja	Russian Federation	OK
PI639594	KB 15	G. soja	Russian Federation	OK
PI639595	KZ 641	G. soja	Russian Federation	OK
PI639596	KB 84	G. soja	Russian Federation	OK
PI639597A	KBL 6374	G. soja	Russian Federation	OK
PI639597B	KBL 6374	G. soja	Russian Federation	OK
PI639597C	KBL 6374	G. soja	Russian Federation	OK
PI639598	KZ 604	G. soja	Russian Federation	OK
PI639599	KB 6	G. soja	Russian Federation	OK
PI639600A	KBL 95	G. soja	Russian Federation	OK
PI639600B	KBL 95	G. soja	Russian Federation	OK
PI639601A	KM 96	G. soja	Russian Federation	OK
PI639601B	KM 96	G. soja	Russian Federation	OK
PI639602	KBL 95	G. soja	Russian Federation	OK
PI639603	KM 106	G. soja	Russian Federation	OK
PI639604	KA 113	G. soja	Russian Federation	OK
PI639605	KB 50	G. soja	Russian Federation	OK
PI639606	KBL 6387	G. soja	Russian Federation	OK
PI639607	KM 6405	G. soja	Russian Federation	OK
PI639608	KZ 650	G. soja	Russian Federation	OK
PI639609	KB 16	G. soja	Russian Federation	OK
PI639610	KBL 6388	G. soja	Russian Federation	OK
PI639611	KM 6408	G. soja	Russian Federation	OK
PI639612A	KZ 530	G. soja	Russian Federation	OK
PI639612B	KZ 530	G. soja	Russian Federation	OK
PI639613	KA 320	G. soja	Russian Federation	OK
PI639614	KB 23	G. soja	Russian Federation	OK
PI639615	KBL 6389	G. soja	Russian Federation	OK
PI639616	KM 6409	G. soja	Russian Federation	OK
PI639617A	KA 440	G. soja	Russian Federation	OK
PI639617B	KA 440	G. soja	Russian Federation	OK
PI639618	KB 227	G. soja	Russian Federation	OK
PI639619	KBL 6390	G. soja	Russian Federation	OK
PI639620	KM 6410	G. soja	Russian Federation	OK
PI639621	KT 156	G. soja	Russian Federation	OK
PI639622	KZ 552	G. soja	Russian Federation	OK
PI639623A	KBL 552	G. soja	Russian Federation	OK
PI639623B	KBL 552	G. soja	Russian Federation	OK
PI639624	KZ 671	G. soja	Russian Federation	OK
PI639625	KA 317	G. soja	Russian Federation	OK
PI639626	KZ 621	G. soja	Russian Federation	OK
PI639635	USSURIISKAYA	G. soja	Russian Federation	OK
PI648388	CU-361	G. soja	Taiwan	OK
PI653440	IL 0599	G. soja	Philippines	OK
PI65549	4583	G. soja	China	OK
PI81762	1458	G. soja	Russian Federation	OK
