# Supplementary material for: Genome-wide association and selection studies for pod dehiscence resistance in the USDA soybean germplasm collection
Source: PLoS One. 2025 Mar 28;20(3):e0318815. doi: 10.1371/journal.pone.0318815 (PMC11952757; doi:10.1371/journal.pone.0318815)
Supplement: S3 Table — (XLSX) [file pone.0318815.s008.xlsx]

## Sheet: S3 Table
SNP	Alleles	Chromosome	Position	Soybean Glyma2.0 gene model name	G. soja-1IL64 χ2	G. soja-1IL66 χ2	G. soja-MN0102 χ2	G. soja-MS967 χ2	G. soja-1IL64 FST	G. soja-1IL66 FST	G. soja-MN0102 FST	G. soja-MS967 FST
ss715578496	A/G	1	138690	NA	1.27506e-51	3.06254e-31	1.29137e-41	2.00141e-14	0.615005	0.413007	0.515583	0.236846
ss715578754	G/A	1	237230	Glyma.01g001300	0.000334969	0.0016179	0.00134187	0.00767505	0.652805	0.518386	0.533942	0.392071
ss715580778	A/G	1	688904	NA	0.000325707	0.000616459	0.0011725	0.00178916	0.67187	0.614329	0.557919	0.521595
ss715578418	T/C	1	1059707	Glyma.01g011100	1.00544e-10	9.33657e-10	8.25075e-11	8.07145e-13	0.554021	0.50783	0.558139	0.655821
ss715578714	A/G	1	2218064	NA	0.981621	0.879274	0.932655	0.00083925	0.000119287	0.003324	0.00126576	0.192258
ss715578717	T/C	1	2230781	NA	0.00103289	0.00140371	0.000972549	0.0714243	0.513652	0.490664	0.518185	0.203316
ss715578722	A/G	1	2246694	Glyma.01g022500	0.00132778	0.00075764	0.000952381	0.0233746	0.693952	0.763819	0.734984	0.372518
ss715578728	T/C	1	2274638	NA	2.4199e-05	0.000488111	1.20505e-05	0.0346623	0.486134	0.362504	0.515074	0.179902
ss715578805	T/G	1	2580590	NA	1.93914e-05	0.000164986	1.84199e-05	0.344939	0.467304	0.385559	0.469272	0.0598984
ss715578822	T/C	1	2626192	NA	1.23402e-10	2.62618e-12	1.12733e-12	3.16285e-05	0.478175	0.544619	0.559303	0.258941
ss715578838	C/T	1	2691624	NA	6.73468e-07	2.1498e-05	2.04956e-06	0.00204087	0.580934	0.451523	0.538927	0.282185
ss715578842	T/C	1	2705392	Glyma.01g025600	6.35787e-21	1.02875e-15	5.90268e-19	4.09747e-10	0.560792	0.441668	0.51568	0.311259
ss715578858	G/T	1	2755143	Glyma.01g026200	0.000465207	0.000430664	0.00050691	0.000309687	0.71834	0.726602	0.709191	0.762359
ss715578870	A/G	1	2790162	NA	0.00224652	0.00875917	0.00356009	0.0356507	0.594412	0.452611	0.545365	0.314036
ss715578957	G/T	1	3080035	Glyma.01g029000	1.53743e-93	6.27844e-58	5.76177e-94	0.00452834	0.425598	0.304256	0.427013	0.0423085
ss715579069	T/G	1	3427220	NA	0.00255187	0.00216296	0.00264905	0.00569022	0.462687	0.475517	0.459793	0.401108
ss715579127	A/G	1	3579099	Glyma.01g034300	0.000674223	0.00527508	0.00090556	0.0328837	0.534324	0.385838	0.512616	0.256197
ss715579131	T/C	1	3582745	Glyma.01g034400	0.000740372	0.00568561	0.00091871	0.0372633	0.530578	0.382529	0.514587	0.248384
ss715579132	C/A	1	3585591	Glyma.01g034500	0.000406459	0.00364614	0.000545104	0.0262283	0.539119	0.391193	0.518957	0.260287
ss715579135	T/G	1	3589812	Glyma.01g034600	0.00180899	0.0109384	0.00226236	0.0563531	0.518686	0.369855	0.499789	0.237329
ss715579138	G/T	1	3593529	NA	0.000695484	0.00543142	0.000905892	0.0362483	0.532031	0.383766	0.512589	0.249236
ss715579164	G/A	1	3649944	Glyma.01g035200	0.00259254	0.0138051	0.00286166	0.0874625	0.505022	0.361497	0.496354	0.206371
ss715579246	T/C	1	3829800	NA	0.0039415	0.0110316	0.00148621	0.046931	0.415723	0.34063	0.48798	0.234973
ss715579313	T/C	1	3986233	NA	0.00165758	0.00604006	0.00256267	0.0162699	0.667094	0.51798	0.615504	0.41065
ss715579343	G/T	1	4062705	NA	0.0592571	0.243102	0.00284027	0.0689728	0.114229	0.062965	0.203936	0.109161
ss715579360	T/C	1	4101961	NA	0.027187	0.201407	0.000421529	0.0826443	0.120651	0.0621414	0.216154	0.0900432
ss715579362	G/A	1	4105666	NA	0.0437486	0.240024	0.00110919	0.165434	0.116737	0.0601411	0.213547	0.0737645
ss715580115	G/A	1	5066554	NA	0.000229301	0.0179539	0.00102131	0.0630349	0.488119	0.249893	0.406514	0.178068
ss715580285	C/T	1	5203935	NA	1.53557e-10	8.99807e-09	6.90579e-13	8.95154e-10	0.226591	0.198387	0.26204	0.214568
ss715580423	C/T	1	5313416	NA	2.4651e-05	0.000187237	2.05114e-06	5.18197e-05	0.218777	0.187867	0.254691	0.207654
ss715580740	G/A	1	5729824	NA	6.04932e-24	6.65722e-34	2.48332e-24	2.95218e-24	0.338793	0.438635	0.342755	0.341987
ss715580754	T/C	1	6106278	NA	3.07494e-08	1.29152e-12	4.97048e-08	7.26275e-08	0.356367	0.513367	0.348758	0.342731
ss715580756	A/G	1	6150550	NA	6.74775e-09	1.34352e-13	7.41058e-09	3.88684e-08	0.355766	0.509052	0.354417	0.33041
ss715580759	C/T	1	6285536	NA	6.74775e-09	1.31987e-13	7.41058e-09	4.89164e-08	0.355766	0.509303	0.354417	0.327055
ss715580766	A/G	1	6512082	NA	2.4494e-06	1.46952e-09	3.43129e-06	5.99543e-06	0.349137	0.505059	0.341942	0.329982
ss715580772	T/G	1	6708220	NA	0.00313802	0.00215274	0.00256276	0.0764271	0.643877	0.693759	0.670499	0.265512
ss715580784	A/G	1	7071117	NA	5.60346e-09	1.44778e-08	1.05083e-09	0.000924999	0.673422	0.641531	0.730672	0.283314
ss715580801	T/C	1	7627267	NA	0.010871	0.00376456	0.00330034	0.137898	0.464614	0.586346	0.602001	0.193433
ss715580803	T/C	1	7687334	Glyma.01g058400	0.00136028	0.00472631	0.00154867	0.00390914	0.754767	0.589982	0.736828	0.614096
ss715580808	A/G	1	7845924	NA	1.62404e-05	0.000131774	2.03671e-05	9.37661e-05	0.814936	0.648354	0.796199	0.674486
ss715580819	T/C	1	8145490	NA	3.56877e-06	3.82927e-05	4.66498e-06	2.48274e-05	0.825747	0.659959	0.806308	0.689229
ss715580820	A/G	1	8191754	NA	0.0037542	0.00510735	0.00468142	0.00685325	0.753235	0.701143	0.715702	0.652972
ss715580824	A/G	1	8285638	NA	0.0037684	0.00508709	0.00470307	0.00699167	0.753261	0.702412	0.715551	0.65029
ss715580830	A/G	1	8433079	NA	3.72124e-05	6.95925e-05	6.04427e-05	0.000167436	0.841606	0.782622	0.795734	0.703007
ss715580839	A/C	1	8720452	NA	0.00159215	0.000482228	0.000292178	0.0385291	0.497763	0.592699	0.633718	0.255535
ss715580844	T/C	1	8869123	NA	4.09991e-05	7.92713e-06	2.20234e-06	0.0117252	0.520507	0.600809	0.665063	0.250186
ss715580865	T/C	1	9410680	NA	6.33734e-05	2.17775e-05	1.75791e-05	6.14322e-05	0.661872	0.73977	0.755763	0.664099
ss715580882	C/A	1	9822309	NA	0.00358336	0.00195801	0.00163712	0.00355088	0.60012	0.674901	0.69768	0.601224
ss715580888	A/G	1	9976662	NA	4.59729e-05	1.82467e-05	1.12455e-05	4.30052e-05	0.660361	0.724738	0.759297	0.664944
ss715578402	C/T	1	10100934	Glyma.01g065600	0.0038809	0.00229725	0.00211831	0.00425452	0.617499	0.686361	0.697265	0.605706
ss715578409	A/G	1	10226830	NA	0.00274024	0.00171945	0.00157078	0.00313792	0.637112	0.696186	0.707889	0.620305
ss715578411	T/C	1	10323008	NA	0.00259581	0.00141864	0.00131086	0.00285374	0.624232	0.697954	0.707831	0.612947
ss715578417	A/G	1	10565577	NA	0.00212573	0.00112919	0.00103287	0.00227254	0.626859	0.701307	0.712058	0.619177
ss715578422	C/T	1	10741865	NA	0.0017977	0.00100591	0.00092432	0.00209402	0.636261	0.703619	0.713651	0.61897
ss715578423	T/C	1	10781745	NA	0.00512495	0.00302731	0.00279917	0.0055742	0.607153	0.67936	0.690379	0.595907
ss715578446	T/C	1	11872068	NA	0.0194564	0.0373264	0.00160285	0.576926	0.0998279	0.0872273	0.142494	0.0182053
ss715578448	T/C	1	11941473	NA	3.59055e-06	1.1203e-05	3.3236e-06	2.53568e-05	0.844068	0.760161	0.849905	0.702107
ss715578596	C/T	1	14460880	NA	1.59154e-06	5.24931e-06	1.47664e-06	1.33864e-05	0.849069	0.766486	0.854378	0.704077
ss715578650	A/G	1	17642372	NA	4.04905e-06	4.11915e-06	6.11715e-06	2.38621e-05	0.908882	0.907418	0.874033	0.763623
ss715578652	A/G	1	17744551	NA	0.000832801	0.000832801	0.00103265	0.000852736	0.848101	0.848101	0.815822	0.844519
ss715578681	C/T	1	19044380	NA	3.51451e-20	3.95703e-27	1.16937e-23	0.0374649	0.154968	0.186854	0.17133	0.030603
ss715578691	A/C	1	19626913	NA	0.000356988	0.00036089	0.000463602	0.00100359	0.859554	0.858095	0.82483	0.726272
ss715578695	A/G	1	19775307	NA	0.000155756	0.000151009	0.000215099	0.000417024	0.872431	0.876197	0.833657	0.756818
ss715578702	T/G	1	20305604	NA	3.56926e-11	0.000160488	7.01326e-10	9.88193e-15	0.398816	0.189624	0.360547	0.502835
ss715578704	T/G	1	20362413	NA	1.22465e-09	1.71922e-09	1.68614e-09	2.22573e-08	0.925105	0.908402	0.909355	0.786774
ss715578705	A/G	1	20384801	NA	3.59105e-10	0.000361553	4.59489e-09	8.31985e-14	0.396969	0.187872	0.360668	0.514824
ss715578723	G/A	1	20892406	NA	2.7575e-07	1.94298e-16	2.2043e-08	0.0169096	0.229586	0.432767	0.255885	0.0917588
ss715578751	A/C	1	22123142	NA	1.09312e-10	9.2836e-05	1.48729e-09	1.09934e-14	0.413788	0.210768	0.376784	0.543396
ss715578774	T/C	1	22792138	NA	2.17547e-15	3.82522e-15	4.22709e-15	3.08226e-13	0.945223	0.928546	0.925609	0.803393
ss715578779	T/C	1	22962093	NA	0.000538635	0.000603399	0.000609841	0.00155217	0.833347	0.817877	0.816438	0.694482
ss715578786	C/T	1	23246736	NA	2.58009e-05	0.0521967	3.68192e-08	0.00227434	0.171628	0.069608	0.239427	0.117234
ss715578798	A/G	1	23904568	NA	0.000597016	0.000620888	0.000619031	0.000852115	0.831409	0.825977	0.826391	0.782766
ss715578804	T/G	1	24154959	NA	0.000267001	0.000282677	0.000277911	0.000426992	0.845175	0.838048	0.840169	0.787414
ss715578851	G/T	1	25626349	NA	1.46155e-25	5.08379e-07	3.56933e-42	1.90173e-11	0.180386	0.0787654	0.248848	0.108486
ss715578901	G/A	1	27230466	NA	7.52545e-17	5.87688e-38	2.54476e-19	8.70849e-07	0.263698	0.478589	0.290475	0.139049
ss715578904	G/A	1	27319719	NA	0.00367511	0.131711	0.00934955	0.000993299	0.336987	0.13347	0.285993	0.407978
ss715578915	G/A	1	27781076	NA	0.00426128	0.117099	0.0114412	7.01905e-05	0.324965	0.139427	0.271734	0.545778
ss715578921	G/T	1	28041072	Glyma.01g092900	5.2324e-24	6.14756e-52	3.16907e-28	0.000467801	0.265504	0.461319	0.296818	0.0770348
ss715578924	G/A	1	28154191	NA	4.81357e-17	4.35621e-36	1.31093e-19	0.00197293	0.274301	0.477242	0.303118	0.0843036
ss715578933	G/A	1	28402659	NA	2.56637e-05	2.59113e-10	5.69629e-06	0.139543	0.25964	0.458731	0.286935	0.0713808
ss715578938	C/T	1	28567716	NA	1.86522e-05	0.00942421	1.42945e-05	1.85832e-11	0.30797	0.16037	0.313818	0.603825
ss715578950	G/A	1	28817299	Glyma.01g094300	2.05131e-09	2.41824e-19	9.82468e-11	0.029317	0.266731	0.467148	0.294799	0.0793775
ss715578952	C/T	1	28841188	NA	5.18239e-12	2.97167e-05	8.32827e-12	1.65312e-26	0.321305	0.169882	0.317068	0.60824
ss715578953	T/C	1	28982389	NA	3.08537e-05	3.50318e-10	6.93433e-06	0.143404	0.258433	0.458197	0.285884	0.0710239
ss715578498	C/T	1	29141519	NA	4.92507e-11	1.192e-22	1.63793e-12	0.0199516	0.268163	0.464387	0.2945	0.077918
ss715578500	C/T	1	29205531	NA	2.3848e-17	3.3245e-07	3.57297e-17	4.79913e-39	0.324263	0.171208	0.321843	0.611757
ss715578493	T/C	1	29502546	NA	7.88527e-06	0.0070097	9.27062e-06	5.49486e-12	0.309689	0.16061	0.306393	0.589601
ss715578491	A/G	1	29550337	Glyma.01g095300	3.36521e-06	0.00550104	4.00565e-06	5.84602e-13	0.311152	0.159671	0.307853	0.596704
ss715578505	C/T	1	29852273	NA	2.33445e-17	1.20414e-36	5.96947e-20	0.00208805	0.271026	0.46919	0.299151	0.0820659
ss715578517	A/C	1	30258610	NA	1.16164e-22	2.98538e-09	2.42764e-22	1.88006e-51	0.325751	0.173436	0.32243	0.612472
ss715578528	C/A	1	30530043	NA	3.87203e-06	4.25527e-12	6.33464e-07	0.0956718	0.261516	0.460056	0.289015	0.0752391
ss715578564	C/A	1	31278484	NA	2.84552e-14	3.50909e-06	2.96572e-14	3.88042e-32	0.325227	0.173811	0.324918	0.621018
ss715578569	C/T	1	31480079	NA	3.36295e-05	4.03638e-10	4.73343e-06	0.153896	0.256689	0.455488	0.292638	0.0688195
ss715578965	G/T	1	32139114	NA	4.26895e-10	7.49115e-19	2.27187e-14	0.0748892	0.184864	0.286391	0.236585	0.0447038
ss715578969	A/G	1	32308595	NA	3.02812e-05	0.0130474	3.82462e-05	1.12793e-10	0.307966	0.156267	0.302541	0.590067
ss715578973	G/T	1	32474967	NA	0.0104172	0.000121328	0.00551621	0.420678	0.241717	0.436988	0.270384	0.0510939
ss715578981	G/A	1	32744066	NA	1.58295e-16	1.02877e-06	2.14711e-16	1.88741e-38	0.314469	0.163234	0.312616	0.607575
ss715578984	C/T	1	32803083	NA	1.50432e-16	7.43853e-07	1.31477e-16	8.92878e-40	0.316199	0.166422	0.317021	0.628906
ss715578985	G/A	1	32907963	NA	1.64172e-11	5.99324e-05	1.39171e-11	1.62784e-26	0.310984	0.161942	0.312467	0.608373
ss715578989	C/T	1	33067880	NA	1.41534e-06	3.68276e-12	6.56708e-09	0.0233329	0.18211	0.288295	0.228732	0.0756679
ss715578991	G/A	1	33156545	NA	4.64308e-10	1.4391e-21	2.03533e-11	0.00717962	0.250882	0.447765	0.275668	0.0919945
ss715578992	G/A	1	33203133	NA	9.97211e-11	0.00172048	4.50894e-16	1.32519e-08	0.166662	0.0732473	0.219435	0.143232
ss715578994	A/C	1	33299981	NA	2.94339e-18	2.42969e-18	9.50083e-19	9.56483e-18	0.845122	0.849109	0.868737	0.820788
ss715578995	C/T	1	33366518	Glyma.01g100200	0.555039	0.246035	0.440636	3.954e-08	0.0174294	0.0387127	0.0240275	0.239735
ss715578997	T/C	1	33441397	NA	8.91685e-21	5.96808e-20	2.77013e-18	4.85193e-09	0.684908	0.65973	0.609513	0.336323
ss715579005	C/A	1	33652273	NA	9.42983e-10	5.72855e-10	2.04886e-08	7.91685e-06	0.703383	0.719679	0.604971	0.42177
ss715579009	C/T	1	33840560	NA	0.687118	0.519427	0.63567	0.000135979	0.0150176	0.0281865	0.018755	0.26269
ss715579022	A/G	1	34143512	NA	1.48706e-08	4.04623e-08	1.75316e-07	0.00174677	0.641094	0.607839	0.559764	0.262211
ss715579026	A/G	1	34197502	NA	2.15786e-25	4.63415e-24	6.42043e-22	8.45809e-09	0.666774	0.635321	0.585332	0.279812
ss715579059	A/G	1	35249061	NA	2.63537e-05	4.32984e-05	0.000106155	0.0230681	0.613279	0.584717	0.533881	0.236888
ss715579066	T/G	1	35374527	NA	3.64899e-07	6.13171e-07	2.76622e-06	0.00440642	0.623806	0.603106	0.543806	0.258603
ss715579090	T/G	1	36215024	NA	4.03039e-16	2.22839e-17	1.57215e-14	6.93269e-18	0.748692	0.8073	0.676519	0.83138
ss715579098	A/G	1	36347594	NA	0.00717146	0.00407354	0.00997399	0.00197732	0.609925	0.695561	0.561978	0.812219
ss715579099	A/G	1	36420185	Glyma.01g106800	0.00249893	0.00160521	0.00436138	0.00122436	0.630428	0.68448	0.564648	0.718407
ss715579113	A/G	1	36764795	NA	0.00115031	0.000720492	0.00225723	0.000555793	0.650247	0.701413	0.578913	0.730441
ss715579115	T/C	1	36823412	NA	8.67435e-07	3.26174e-07	3.39029e-06	1.82058e-07	0.70815	0.759053	0.639111	0.790004
ss715579116	T/C	1	36847726	Glyma.01g107900	4.30234e-05	2.13286e-05	0.000121841	1.5443e-05	0.690286	0.741891	0.616028	0.766102
ss715639169	G/A	1	37086198	Glyma.01g108900	6.20147e-09	2.51841e-09	5.34672e-08	1.20689e-09	0.741032	0.776495	0.658441	0.805889
ss715579142	A/G	1	37237362	NA	1.80437e-10	7.67275e-11	2.39716e-09	2.50526e-11	0.742492	0.770358	0.660168	0.80738
ss715579148	G/T	1	37355026	NA	0.00201035	0.00180684	0.00418225	0.00117025	0.645137	0.657871	0.560063	0.710672
ss715579178	T/G	1	38064415	NA	8.35972e-08	1.0579e-07	3.26766e-06	1.84507e-08	0.751537	0.740493	0.585301	0.82385
ss715579194	T/G	1	38407658	NA	2.72931e-09	3.08134e-09	2.41118e-07	4.43032e-09	0.768997	0.764235	0.599256	0.750044
ss715579307	T/C	1	40878607	Glyma.01g118900	0.00998575	0.00369938	0.016696	0.00145211	0.296821	0.35491	0.266476	0.409497
ss715579336	G/T	1	41586720	NA	0.000587033	0.00267903	0.00898832	0.00139301	0.227623	0.191163	0.160331	0.207119
ss715579384	C/T	1	42255290	NA	0.000127689	0.000757276	0.00282689	0.000406355	0.22952	0.194711	0.167457	0.207108
ss715579392	C/T	1	42417680	NA	0.00850561	0.165808	0.00176404	4.89089e-07	0.125148	0.0586278	0.154144	0.281016
ss715579409	G/A	1	42965909	NA	0.0935033	0.205732	3.661e-06	0.822059	0.0342296	0.0252137	0.103981	0.00341522
ss715579414	A/C	1	43073364	Glyma.01g124800	0.000143065	0.000495437	0.00232442	8.71422e-05	0.227003	0.202886	0.17136	0.236395
ss715579431	A/G	1	43546615	Glyma.01g126500	7.69476e-07	8.51015e-05	0.000535227	4.75982e-05	0.321788	0.236963	0.201454	0.247828
ss715579445	G/T	1	43851078	NA	0.000775064	0.00813639	0.0200852	0.014779	0.304383	0.219059	0.184339	0.196299
ss715579496	T/C	1	45169738	NA	0.00734347	0.00206071	0.000700313	0.0494328	0.296853	0.365239	0.423133	0.190934
ss715579502	A/G	1	45309459	NA	0.000348611	0.00125592	0.00065814	0.0666519	0.784651	0.641386	0.712167	0.249105
ss715579549	A/G	1	46542618	NA	5.48874e-05	6.66887e-05	0.000569682	1.31038e-05	0.717393	0.702048	0.540053	0.834234
ss715579550	T/C	1	46610204	NA	0.000123511	0.000141432	0.00103345	3.1873e-05	0.707669	0.696054	0.532687	0.827955
ss715579568	T/C	1	47064250	NA	0.000245963	0.00242898	0.000157183	0.000534153	0.671655	0.479646	0.711335	0.604758
ss715579572	A/G	1	47187003	NA	0.00277848	0.0140581	0.00207529	0.00474664	0.631212	0.441217	0.667562	0.566369
ss715579574	A/G	1	47239868	NA	0.000452882	0.00367347	0.000327311	0.000769739	0.668359	0.477299	0.699666	0.618291
ss715579583	G/T	1	47422654	NA	0.0334633	0.0216713	2.2408e-05	0.771806	0.054199	0.0589856	0.117163	0.00547376
ss715579597	T/C	1	47495955	NA	0.00118326	0.0107461	0.00408468	0.000464142	0.521983	0.352361	0.425826	0.596966
ss715579621	T/C	1	47717883	NA	0.000315768	0.000801154	0.000439768	0.000274526	0.801363	0.694487	0.762577	0.818022
ss715579623	T/C	1	47732679	NA	2.76623e-06	1.26199e-05	4.71261e-06	2.23072e-06	0.845803	0.736906	0.806861	0.861767
ss715579640	A/C	1	47899030	NA	0.01188	0.0158431	0.0129121	0.000509969	0.352485	0.330111	0.346006	0.605679
ss715579641	A/G	1	47904255	NA	0.0105116	0.0139753	0.0112251	0.000417557	0.355242	0.333643	0.350258	0.608175
ss715579644	T/C	1	47919309	NA	0.000249957	0.000420669	0.000244093	7.62605e-07	0.394019	0.372326	0.395008	0.639753
ss715579646	A/G	1	47928978	NA	0.0183944	0.0266554	0.0183444	0.00105637	0.341998	0.310325	0.34223	0.595383
ss715579670	T/C	1	48040514	NA	2.08611e-06	7.13141e-06	2.67418e-06	1.90381e-10	0.418722	0.385884	0.412097	0.670914
ss715579679	T/G	1	48115128	NA	4.10447e-14	8.85157e-16	2.35101e-16	1.3342e-16	0.612142	0.679771	0.703514	0.713725
ss715579682	A/G	1	48121022	NA	3.64181e-14	7.24221e-16	2.20487e-16	1.04177e-16	0.611248	0.679889	0.701052	0.714481
ss715579693	C/T	1	48171267	Glyma.01g146400	3.44265e-11	4.70435e-10	6.41589e-11	1.12032e-18	0.430862	0.393839	0.422068	0.676942
ss715579717	T/C	1	48379472	NA	0.000119784	6.01538e-05	5.95425e-05	0.000546669	0.567	0.610175	0.610821	0.474109
ss715579739	G/A	1	48682524	NA	0.000131731	0.000557372	0.00016221	0.00224138	0.832078	0.679565	0.809235	0.543399
ss715579743	A/G	1	48716689	NA	1.96088e-07	2.45758e-06	3.94029e-07	2.079e-05	0.910672	0.749668	0.864842	0.623062
ss715579744	T/C	1	48727937	Glyma.01g150300	0.00253963	0.00408536	0.00338356	0.0156353	0.815433	0.733128	0.765231	0.521799
ss715579779	T/C	1	48930647	NA	1.99502e-05	6.21655e-07	6.86892e-07	5.46093e-07	0.461173	0.593733	0.589852	0.59878
ss715579836	T/C	1	49242529	Glyma.01g154900	0.00567536	0.000736949	0.00104248	0.0157957	0.407427	0.570344	0.541964	0.328276
ss715579841	A/G	1	49262640	Glyma.01g155200	0.00357535	0.00395244	0.00415194	0.0223521	0.809302	0.790371	0.781161	0.495838
ss715579851	G/T	1	49313817	NA	5.91503e-12	5.65755e-11	2.33859e-09	4.58047e-06	0.521568	0.483488	0.420824	0.290361
ss715579897	A/G	1	49609523	NA	0.972426	0.989514	0.82161	0.000100015	0.000423753	4.8632e-05	0.00436691	0.124477
ss715579899	A/G	1	49612870	Glyma.01g158000	5.92017e-08	9.22238e-12	4.9729e-09	3.42758e-12	0.184455	0.244885	0.202289	0.251322
ss715579909	T/C	1	49741168	NA	8.7186e-05	0.000622138	0.000339011	0.00253298	0.451036	0.36593	0.392223	0.304707
ss715579913	C/T	1	49767430	NA	5.00224e-06	7.38959e-08	1.16577e-07	1.8896e-08	0.170484	0.208379	0.204432	0.220006
ss715579925	C/T	1	49964556	NA	0.0032407	0.00620874	0.0415496	2.57768e-06	0.301785	0.271876	0.180915	0.627829
ss715579938	A/G	1	50078206	NA	0.0074468	0.0107363	0.0931777	2.15355e-05	0.241933	0.226571	0.129674	0.475401
ss715579946	G/A	1	50145148	NA	6.7409e-10	3.11164e-05	4.38278e-05	1.92433e-08	0.181947	0.114927	0.11245	0.162674
ss715579950	G/T	1	50164447	NA	1.63572e-35	8.01176e-37	4.82129e-38	0.00320036	0.483459	0.497472	0.510531	0.0813165
ss715579970	G/A	1	50269341	NA	0.000403753	0.000168949	0.000401013	0.178265	0.475395	0.526048	0.475788	0.117322
ss715579973	A/G	1	50287274	Glyma.01g165400	0.00014367	0.000103605	0.00015622	0.175278	0.478132	0.494565	0.473933	0.110229
ss715579974	C/T	1	50289949	Glyma.01g165500	0.000834125	0.000469205	0.000905431	0.171872	0.464037	0.500378	0.458884	0.125272
ss715579976	T/G	1	50298348	NA	0.0034914	0.00290506	0.00363218	0.323473	0.443759	0.458164	0.440669	0.0881781
ss715579978	T/C	1	50301137	NA	0.0015571	0.00122191	0.00143563	0.20991	0.45643	0.473148	0.462023	0.116442
ss715579983	A/C	1	50314134	NA	0.00248559	0.00203984	0.00237567	0.240951	0.447735	0.462304	0.451064	0.109613
ss715579985	A/G	1	50323278	Glyma.01g165800	0.00185747	0.00146984	0.00189521	0.220363	0.450909	0.467335	0.449501	0.113826
ss715579998	A/G	1	50425311	Glyma.01g166400	0.0369666	0.053256	0.0743372	0.00283984	0.116984	0.106563	0.0966792	0.182464
ss715580025	G/T	1	50589558	Glyma.01g168200	9.08112e-06	4.1632e-05	2.75235e-05	0.000931752	0.362952	0.324178	0.334774	0.242303
ss715580029	T/G	1	50601409	Glyma.01g168300	2.06886e-67	8.8063e-59	7.56567e-63	1.11534e-09	0.337425	0.307279	0.321575	0.0965568
ss715580045	T/C	1	50740925	NA	2.13949e-05	8.02388e-07	5.72682e-05	0.0998099	0.455374	0.579407	0.418645	0.122583
ss715580090	C/T	1	51087595	NA	3.37464e-05	1.46843e-05	0.000187547	0.216504	0.470894	0.505207	0.40063	0.08835
ss715580106	G/A	1	51207814	NA	0.0198777	0.0254452	0.00568402	1.16749e-11	0.123427	0.117405	0.152297	0.510743
ss715580128	G/A	1	51505243	NA	0.0256808	0.0276626	0.000206225	0.00266911	0.206925	0.203247	0.432228	0.314562
ss715580148	A/C	1	51665711	Glyma.01g180400	0.000308905	0.000256008	0.000153461	0.00469685	0.605723	0.620438	0.661053	0.401422
ss715580174	G/A	1	51831198	NA	0.000610147	0.0407449	1.85951e-09	0.320639	0.121512	0.0673681	0.239243	0.029648
ss715580183	A/C	1	51921479	Glyma.01g183900	5.41076e-09	1.51423e-11	0.000446163	3.48884e-10	0.408119	0.507653	0.205675	0.454557
ss715580208	C/A	1	52187543	Glyma.01g186600	7.68273e-05	4.83529e-05	0.000257547	0.695788	0.261293	0.270966	0.235553	0.0140077
ss715580282	A/G	1	52702147	Glyma.01g192600	0.000526426	0.000107854	0.00017058	0.00011652	0.589611	0.723235	0.683669	0.716507
ss715580289	A/G	1	52718978	Glyma.01g192900	1.43781e-20	5.49123e-11	3.76644e-21	2.69923e-23	0.501387	0.305488	0.513105	0.556424
ss715580300	C/T	1	52748766	NA	1.58226e-05	0.00465562	0.0235555	0.939596	0.0761231	0.0482239	0.0379903	0.000671728
ss715580310	T/C	1	52806626	Glyma.01g193500	2.46534e-06	5.6552e-05	5.18761e-07	0.000999665	0.10569	0.0886907	0.113523	0.0709789
ss715580312	G/A	1	52819616	Glyma.01g193600	2.46534e-06	4.23019e-05	6.37523e-07	0.000676971	0.10569	0.0903512	0.112507	0.0735439
ss715580326	A/G	1	52995118	NA	0.00423646	0.00162292	0.00245972	8.05958e-06	0.276526	0.317673	0.299927	0.541926
ss715580329	T/C	1	53033894	NA	0.000648157	0.000469706	0.000615894	0.000458447	0.809339	0.853433	0.816251	0.856804
ss715580331	G/A	1	53041644	NA	0.00255356	0.00566687	0.00345789	0.126687	0.247552	0.220303	0.237275	0.102025
ss715580361	T/C	1	53378518	NA	0.00139602	0.001597	0.00108687	0.00935378	0.659653	0.644349	0.688486	0.453695
ss715580390	A/C	1	53602631	NA	8.27856e-12	8.63929e-13	7.97432e-16	2.27489e-16	0.351276	0.374165	0.443924	0.456359
ss715580402	T/C	1	53717789	NA	0.00766484	0.00385721	0.00952843	1.3232e-05	0.199143	0.221412	0.191942	0.391812
ss715580404	G/A	1	53721269	NA	0.016522	0.00922259	0.0192562	8.14518e-05	0.19142	0.213693	0.18546	0.38154
ss715580410	G/A	1	53741276	Glyma.01g204700	0.0138977	0.00528204	0.0180316	5.97955e-05	0.193084	0.228284	0.183327	0.38019
ss715580414	A/G	1	53772821	NA	0.0103491	0.00223318	0.0211011	0.000235538	0.232372	0.297156	0.201132	0.389241
ss715580417	C/T	1	53786562	Glyma.01g205300	0.000357671	2.03232e-05	0.000858783	4.38657e-07	0.250253	0.31825	0.228618	0.405637
ss715580427	G/A	1	54014967	Glyma.01g208400	7.25608e-05	0.0330652	0.000500648	0.974426	0.137517	0.0675363	0.118056	0.000344956
ss715580450	G/A	1	54479210	Glyma.01g213500	1.76014e-05	5.43089e-06	0.00269796	7.76263e-05	0.238112	0.25656	0.152098	0.214144
ss715580454	G/A	1	54507724	NA	0.00491668	0.182555	9.71379e-05	0.591321	0.255666	0.0948124	0.409447	0.0278147
ss715580472	T/C	1	54741695	Glyma.01g217100	0.0206165	0.00210169	0.0293264	0.000472455	0.33262	0.532838	0.30251	0.672934
ss715580479	C/T	1	54771092	Glyma.01g217400	0.00905664	0.000570732	0.0145996	8.42017e-05	0.348358	0.548136	0.314506	0.695399
ss715580481	G/A	1	54776105	Glyma.01g217500	0.0462472	0.00783962	0.0621672	0.00223972	0.307479	0.500368	0.276395	0.647462
ss715580518	C/T	1	55031991	NA	0.000993313	0.0856241	0.000356054	0.297646	0.202351	0.0906789	0.224601	0.0492491
ss715580572	G/A	1	55407571	NA	3.49233e-07	0.00902936	5.63341e-07	0.0639424	0.278269	0.121217	0.271711	0.0808111
ss715580575	G/T	1	55433801	NA	2.49159e-05	0.0275125	3.32815e-05	0.125682	0.273197	0.120396	0.267532	0.0774277
ss715580588	A/G	1	55515973	Glyma.01g226800	2.14041e-10	0.000920385	3.75324e-11	0.0129135	0.287838	0.129049	0.303698	0.0923942
ss715580589	A/G	1	55517251	Glyma.01g226800	4.84311e-09	0.00218412	1.14385e-09	0.0232349	0.286739	0.128625	0.302151	0.0905199
ss715580590	G/A	1	55519339	Glyma.01g226800	5.08852e-09	0.00232725	1.04059e-09	0.0263804	0.284499	0.127027	0.30132	0.087829
ss715580591	A/C	1	55525982	Glyma.01g226900	6.63798e-15	4.54884e-05	5.18632e-16	0.00370137	0.290126	0.131387	0.305711	0.0890139
ss715580593	G/A	1	55537068	NA	0.00490475	0.00392311	0.0234141	0.00239088	0.368507	0.383139	0.265921	0.415671
ss715580594	C/A	1	55539040	NA	0.00106032	0.000865818	0.0102707	0.000649353	0.385077	0.395374	0.268853	0.41
ss715580601	C/A	1	55602978	NA	0.00252025	0.00260045	0.0146921	0.00254961	0.412701	0.410636	0.296961	0.411937
ss715580610	A/G	1	55722214	Glyma.01g229400	0.0601246	1.29685e-06	0.224765	0.0675454	0.0386143	0.108961	0.0240308	0.0374629
ss715580611	C/A	1	55724571	Glyma.01g229500	0.0692441	1.31052e-06	0.223983	0.0712992	0.0372302	0.108959	0.0240848	0.0369362
ss715580626	A/C	1	55834302	Glyma.01g231300	0.000601008	0.00725227	0.000750809	0.00773089	0.491464	0.333479	0.477153	0.32945
ss715580631	G/A	1	55879101	Glyma.01g232100	0.00065287	0.00805221	0.000823283	0.00962162	0.49341	0.331104	0.478209	0.319675
ss715580652	A/G	1	56015996	Glyma.01g234000	0.00304993	0.00255746	0.00246045	0.00506928	0.613822	0.635218	0.639951	0.553463
ss715580657	A/G	1	56048141	Glyma.01g234300	0.000456632	0.0021884	0.000285138	0.00769451	0.569095	0.452832	0.605084	0.362203
ss715580660	G/A	1	56059820	Glyma.01g234400	7.22713e-13	0.00233461	4.03708e-17	0.778044	0.26203	0.094328	0.322738	0.00588337
ss715580676	G/A	1	56142221	Glyma.01g235700	1.01554e-12	0.00052236	1.61641e-19	0.000222061	0.29913	0.123533	0.414452	0.132879
ss715580687	A/C	1	56334377	Glyma.01g239000	0.00509721	0.162565	0.00156521	0.585153	0.350349	0.128889	0.423355	0.0338025
ss715580693	A/G	1	56396797	Glyma.01g240000	0.173315	0.0137732	0.273754	0.00258789	0.155367	0.387968	0.112272	0.547524
ss715580698	G/T	1	56432298	NA	3.7761e-05	0.0256116	2.73607e-06	0.250458	0.373269	0.162334	0.45298	0.0695619
ss715580701	C/T	1	56448243	Glyma.01g240700	1.17772e-18	1.22224e-06	1.1898e-23	0.00958841	0.398001	0.183175	0.479861	0.087898
ss715580704	C/T	1	56483059	NA	8.7691e-06	0.0301776	3.23959e-07	0.473234	0.308374	0.122895	0.374677	0.0314278
ss715580707	C/T	1	56501920	Glyma.01g241300	2.38831e-06	0.0166924	1.15371e-07	0.184622	0.380597	0.153995	0.452342	0.0738971
ss715580710	A/G	1	56524987	Glyma.01g241300	0.173539	0.017613	0.267581	0.0018318	0.1578	0.373358	0.116145	0.597728
ss715580719	T/C	1	56743030	Glyma.01g245100	0.00236468	0.1235	0.000331099	0.315276	0.313043	0.123291	0.400604	0.0696645
ss715580723	C/T	1	56770865	NA	0.012234	0.213833	0.00256931	0.410351	0.294762	0.109208	0.390561	0.0612395
ss715580725	G/A	1	56782291	NA	0.00244414	0.122237	0.000245048	0.29779	0.312409	0.12411	0.4152	0.0732708
ss715580728	G/A	1	56796876	Glyma.01g245600	0.00236468	0.123301	0.000331099	0.299084	0.313043	0.123379	0.400604	0.0728718
ss715580733	C/T	1	56827801	NA	0.00288245	0.130897	0.000439282	0.309927	0.31185	0.122502	0.39873	0.0719224
ss715580734	G/A	1	56830220	NA	0.00237874	0.122578	0.00033749	0.305337	0.313118	0.123801	0.400229	0.0716692
ss715583506	A/G	2	51236	NA	7.6197e-06	0.00177249	1.94899e-06	0.0218926	0.542535	0.313062	0.601354	0.203138
ss715584015	T/C	2	84324	NA	0.00059414	0.0163555	0.000264096	0.0860444	0.515086	0.292716	0.571353	0.179745
ss715581662	T/C	2	269794	NA	0.0011941	0.0547805	0.0210903	0.091723	0.218996	0.113217	0.142106	0.0964333
ss715583679	G/A	2	588451	Glyma.02g005300	5.49945e-05	0.0219673	0.003203	0.0791733	0.209251	0.105225	0.142214	0.076862
ss715580912	T/C	2	1033638	NA	1.81574e-15	2.64795e-09	5.58253e-14	7.6692e-18	0.481164	0.318297	0.442355	0.543204
ss715581188	T/C	2	1357769	Glyma.02g015300	2.00312e-05	7.57201e-05	8.17107e-06	4.52729e-06	0.721422	0.629078	0.786163	0.830029
ss715581297	T/C	2	1460303	Glyma.02g016300	1.3345e-07	5.50718e-06	7.91579e-07	8.49419e-08	0.662474	0.515688	0.591348	0.680837
ss715581322	A/C	2	1492126	Glyma.02g016800	4.11779e-05	0.000300892	0.000184466	2.76037e-05	0.628672	0.506211	0.535841	0.654041
ss715581326	A/G	2	1508205	NA	1.05003e-05	0.000113689	6.09597e-05	7.18725e-06	0.635913	0.507439	0.540515	0.656953
ss715581426	A/G	2	1879344	Glyma.02g020800	0.00281943	0.00586634	0.001616	0.000242898	0.465522	0.407559	0.510268	0.669168
ss715581572	A/G	2	2411666	Glyma.02g026700	0.00221495	0.00391437	0.00137783	0.0055083	0.51905	0.46918	0.561419	0.43969
ss715581723	C/T	2	2908715	Glyma.02g031600	3.98591e-08	4.5867e-11	7.783e-05	0.0305593	0.330229	0.427069	0.214101	0.102602
ss715581751	C/T	2	2967798	NA	3.78638e-06	0.000256981	0.000259514	4.97711e-07	0.326184	0.237831	0.237616	0.366995
ss715581752	G/A	2	2969095	NA	0.00323237	0.0218691	0.0231843	0.00136637	0.299775	0.211078	0.208274	0.338543
ss715581754	A/G	2	2978508	NA	1.99755e-08	9.55942e-06	1.63545e-05	2.8799e-09	0.34028	0.247742	0.239277	0.368205
ss715581872	G/T	2	3314326	NA	9.0912e-09	9.93113e-08	4.99325e-07	9.57686e-31	0.0905353	0.0833146	0.0781779	0.201016
ss715581890	G/A	2	3364436	Glyma.02g036400	8.43864e-08	0.000976531	5.27296e-07	1.55509e-13	0.0838201	0.0506243	0.0780004	0.119675
ss715581892	A/C	2	3366836	NA	0.00137979	0.000918524	0.00102263	0.00837234	0.467697	0.496128	0.488603	0.343839
ss715581908	T/C	2	3415435	NA	0.00103174	3.17335e-05	0.0115837	0.000266055	0.230965	0.31828	0.164667	0.26572
ss715581952	T/C	2	3576931	Glyma.02g038400	0.000315537	3.30965e-08	0.00242318	2.51879e-07	0.271407	0.503852	0.215852	0.45296
ss715581962	C/T	2	3596910	Glyma.02g038600	0.000326918	2.80492e-08	0.0057887	1.30917e-05	0.241826	0.444096	0.172175	0.313644
ss715581971	T/C	2	3607176	Glyma.02g038600	0.00333279	3.7956e-06	0.0131486	3.47417e-05	0.238773	0.457258	0.190763	0.387204
ss715581973	C/A	2	3610822	Glyma.02g038600	0.000320912	2.74547e-08	0.00582725	1.81228e-05	0.241879	0.443727	0.171757	0.306057
ss715581976	A/C	2	3616962	Glyma.02g038700	0.0457686	0.00147571	0.132287	0.0130736	0.205159	0.407088	0.138291	0.280062
ss715581978	C/A	2	3618753	NA	0.0277031	0.000516011	0.0987427	0.00666199	0.213499	0.414578	0.143968	0.286914
ss715581986	A/G	2	3631055	NA	0.0432616	0.00126417	0.123305	0.0119688	0.205914	0.409423	0.14122	0.281217
ss715582009	C/T	2	3696068	NA	0.03073	0.000799513	0.0980812	0.00307489	0.204312	0.38434	0.142021	0.319152
ss715582103	A/G	2	3912545	Glyma.02g041600	0.0328844	0.00722511	0.0107903	0.00215995	0.234583	0.329355	0.30448	0.404114
ss715582111	G/A	2	3935983	Glyma.02g041700	0.000257184	0.000410425	0.0050811	0.766627	0.14476	0.139062	0.10599	0.00724053
ss715582120	G/A	2	3957865	Glyma.02g042000	0.0241771	0.00435645	0.00709462	0.00114033	0.240749	0.339604	0.311728	0.416052
ss715582158	A/G	2	4062542	NA	1.05179e-19	8.41057e-08	7.41541e-45	2.22884e-06	0.151536	0.083754	0.256353	0.07313
ss715582225	T/G	2	4162100	Glyma.02g045100	0.000249305	0.00297028	9.1239e-13	0.595302	0.116113	0.091428	0.259424	0.0129185
ss715582250	G/A	2	4193546	NA	0.00401029	0.0243184	5.33107e-08	0.703713	0.119154	0.0895119	0.259901	0.0106314
ss715582547	C/T	2	4371521	NA	0.000101566	5.46163e-07	0.0179181	1.26877e-10	0.332809	0.485133	0.170815	0.736836
ss715582598	C/A	2	4407849	Glyma.02g048000	0.000161158	0.0137607	6.18559e-09	0.529662	0.135842	0.0830846	0.22911	0.0173504
ss715582749	T/C	2	4496189	Glyma.02g049500	3.80813e-06	0.000244455	0.0100467	0.757998	0.129308	0.0993513	0.0669035	0.00590575
ss715582816	C/A	2	4538945	Glyma.02g050100	0.123257	0.00961149	0.343539	3.08651e-06	0.129159	0.263321	0.0669177	0.659705
ss715582840	G/T	2	4562767	NA	0.0147711	0.0685605	2.40432e-06	0.371144	0.124841	0.0879837	0.286558	0.0374137
ss715582874	C/A	2	4596701	Glyma.02g050600	0.00407369	0.00345081	0.0433475	0.000714968	0.436346	0.449497	0.251845	0.577336
ss715582881	C/T	2	4603309	Glyma.02g050700	2.6546e-06	0.00034894	1.37117e-18	0.00159289	0.131773	0.0965884	0.282633	0.083991
ss715582911	A/G	2	4626809	NA	0.124331	0.255493	0.00371356	0.253687	0.102797	0.0699116	0.234724	0.0702543
ss715583008	C/A	2	4711230	NA	4.48692e-12	5.2348e-06	0.00257979	0.368048	0.111297	0.0702409	0.0500896	0.0124896
ss715583280	C/T	2	4983752	Glyma.02g055100	0.0266676	0.0168503	0.000548739	1.53323e-06	0.0325101	0.0352141	0.052133	0.0743968
ss715583527	T/C	2	5200616	Glyma.02g058000	0.0019047	3.64132e-05	0.000458876	1.67229e-05	0.175622	0.25279	0.204503	0.267053
ss715583587	C/T	2	5351331	Glyma.02g059400	0.00720555	0.00103137	0.120716	1.15777e-05	0.211933	0.277766	0.104118	0.421477
ss715583588	C/A	2	5356127	NA	3.11316e-14	1.18808e-18	4.12484e-06	0.0460852	0.123727	0.14674	0.0711708	0.0291395
ss715583638	A/G	2	5700577	Glyma.02g063500	0.0058737	0.00103496	0.0279383	0.586777	0.137443	0.170134	0.104838	0.0192997
ss715583650	A/C	2	5749238	Glyma.02g064200	2.63003e-06	0.000188875	0.00207409	0.346948	0.214836	0.161964	0.12867	0.0324034
ss715583667	C/T	2	5868669	Glyma.02g066100	1.38752e-18	5.72391e-21	3.47119e-12	4.90104e-05	0.506873	0.561468	0.360107	0.179446
ss715583672	T/C	2	5911089	NA	1.1342e-10	7.88135e-14	1.41906e-07	0.00151589	0.413762	0.516252	0.311252	0.162642
ss715583674	C/T	2	5923515	Glyma.02g066700	0.01321	0.000670365	0.0478967	0.0784028	0.24731	0.392842	0.181036	0.154435
ss715583678	A/C	2	5943202	Glyma.02g067000	0.00188377	2.32939e-05	0.0130051	0.0311778	0.264858	0.411942	0.195833	0.162541
ss715583680	G/A	2	5944757	NA	3.82386e-05	2.3588e-08	0.000837261	0.00226088	0.279151	0.428472	0.212004	0.189031
ss715583683	G/T	2	5947926	Glyma.02g067100	0.00900451	0.000357621	0.0374333	0.0725354	0.252478	0.397654	0.184707	0.151448
ss715583685	T/C	2	5956030	NA	2.13709e-12	3.19702e-21	1.97986e-08	5.40681e-07	0.292787	0.441519	0.219725	0.191
ss715583687	T/C	2	5960204	NA	2.09113e-12	2.88944e-21	2.7633e-08	5.75329e-07	0.292793	0.44197	0.216791	0.190348
ss715583694	C/T	2	6044156	Glyma.02g068800	0.00283419	0.0320683	2.6076e-05	0.275993	0.1424	0.0959905	0.217278	0.0432444
ss715583699	T/C	2	6085678	Glyma.02g069100	0.00235863	0.00260884	0.00233203	0.00269333	0.609533	0.598169	0.610816	0.594591
ss715583770	A/C	2	6752507	NA	0.000201493	6.19105e-05	0.000109256	2.90961e-06	0.466173	0.526473	0.497337	0.688528
ss715583776	A/G	2	6795341	NA	0.0382948	0.00831375	0.0100872	0.000809405	0.286275	0.421963	0.404566	0.641406
ss715583779	G/A	2	6826032	Glyma.02g079000	0.0248207	0.00558858	0.00590655	0.000425104	0.296043	0.412662	0.408297	0.623332
ss715583862	T/C	2	7404555	Glyma.02g085000	0.0055102	0.000126472	0.000379674	0.000910156	0.302019	0.495579	0.438945	0.394234
ss715583941	A/G	2	8038932	Glyma.02g091000	0.000479455	8.4289e-08	0.0063417	1.32314e-06	0.0527874	0.083862	0.040598	0.0749933
ss715583945	C/T	2	8067683	NA	0.000541947	0.00396802	0.00420334	0.00912943	0.292103	0.227674	0.225752	0.199448
ss715583973	C/T	2	8222123	NA	0.000110799	0.0139792	0.00333468	0.00114666	0.281211	0.156081	0.195606	0.223408
ss715583987	C/T	2	8318402	NA	0.000887196	0.0253885	0.00150086	0.0828059	0.54665	0.288244	0.504935	0.197729
ss715583992	G/A	2	8362434	NA	0.000999676	0.0265187	0.00168335	0.0835971	0.545377	0.288377	0.503288	0.199092
ss715584034	A/G	2	8693820	NA	0.00319389	0.00282558	0.00328823	0.00232126	0.764525	0.78545	0.759595	0.819636
ss715584036	T/C	2	8731107	NA	5.38702e-11	4.82004e-11	5.71941e-09	4.80787e-13	0.641861	0.644623	0.527986	0.761707
ss715584037	T/C	2	8753999	NA	0.0146675	0.00198455	0.0057853	0.000976062	0.311735	0.452714	0.377014	0.503722
ss715584050	C/T	2	8843304	NA	2.96292e-06	0.000980282	3.30503e-05	0.00658124	0.249094	0.160815	0.214086	0.127373
ss715584055	T/C	2	8896955	NA	2.98456e-06	3.9931e-09	2.78302e-07	1.07225e-10	0.329523	0.460132	0.37681	0.531105
ss715584065	G/A	2	8966723	Glyma.02g098200	8.05667e-07	0.000557263	1.56159e-05	0.00628763	0.247963	0.15885	0.20942	0.12009
ss715584069	G/A	2	8992047	Glyma.02g098300	0.0452921	0.279471	0.00347043	0.318235	0.0779354	0.0382051	0.121087	0.0347761
ss715584073	T/C	2	9001711	NA	6.3323e-07	0.000497521	1.45201e-05	0.00356651	0.251002	0.160553	0.210395	0.129634
ss715584074	A/G	2	9003738	NA	1.0644e-07	0.000198837	3.70729e-06	0.00268986	0.251314	0.161285	0.2108	0.124813
ss715584080	T/C	2	9016870	NA	0.0068414	1.68723e-05	0.0115919	1.13486e-06	0.191649	0.35964	0.175334	0.430976
ss715584089	G/A	2	9050031	Glyma.02g098500	0.00179052	0.086048	5.60413e-06	0.109288	0.0829732	0.0428154	0.126767	0.0396617
ss715584093	A/G	2	9073563	NA	1.43975e-07	0.000203405	5.04865e-06	0.00274511	0.251538	0.163118	0.21002	0.126091
ss715584095	C/T	2	9078805	NA	6.98793e-07	0.000472814	1.4646e-05	0.00384424	0.249891	0.161393	0.210386	0.128451
ss715584096	G/A	2	9079447	NA	6.98793e-07	0.000480709	1.57503e-05	0.00374567	0.249891	0.161145	0.209411	0.128882
ss715584099	G/A	2	9081701	NA	1.05989e-05	0.00209276	0.000115885	0.015749	0.246379	0.157	0.207724	0.117129
ss715584103	T/C	2	9105220	Glyma.02g098600	0.0328451	0.000764744	0.0482016	0.000684808	0.173669	0.324503	0.156839	0.328727
ss715584107	G/A	2	9111256	NA	0.0459973	0.00158409	0.0645423	0.00121828	0.169228	0.319408	0.15279	0.33059
ss715584108	G/A	2	9112436	NA	0.0352831	0.000863523	0.0515167	0.000727682	0.172588	0.324362	0.155656	0.33104
ss715584109	C/T	2	9113125	NA	0.0134311	0.000105727	0.0219384	8.78264e-05	0.180939	0.332181	0.164013	0.33767
ss715584110	T/C	2	9114204	NA	0.0307028	0.000650273	0.0445746	0.000136604	0.174165	0.325342	0.158163	0.383281
ss715584111	G/T	2	9114710	NA	0.0208621	0.000267051	0.0330734	0.000208498	0.178223	0.331541	0.160374	0.339815
ss715584114	T/C	2	9127150	NA	0.00436755	0.00262837	0.0185742	0.00122845	0.52932	0.583724	0.381078	0.668195
ss715584116	A/G	2	9130425	NA	0.00505232	0.00301998	0.019359	0.00134973	0.525996	0.582621	0.384684	0.674778
ss715584120	A/G	2	9147137	Glyma.02g098700	0.02303	0.000368133	0.0380406	0.000290095	0.178345	0.329236	0.158213	0.337508
ss715584130	C/T	2	9194972	NA	0.00202963	4.47028e-06	0.00568305	2.40768e-06	0.190441	0.321372	0.165856	0.333842
ss715584134	A/G	2	9200580	NA	0.0343645	0.172476	0.000583187	0.258263	0.0889121	0.0533155	0.158165	0.042775
ss715584140	C/T	2	9209116	NA	0.0355628	0.179319	0.000583187	0.263401	0.0882312	0.0523382	0.158165	0.0422359
ss715584150	T/C	2	9254890	NA	0.0732687	0.229377	0.00345264	0.343234	0.0859518	0.0533664	0.155211	0.0400429
ss715584154	C/T	2	9276739	NA	0.071153	0.209105	0.0018688	0.357333	0.0828645	0.0539232	0.159177	0.037131
ss715584184	T/G	2	9421087	Glyma.02g100000	0.0167292	0.00018061	0.0199645	5.974e-05	0.159122	0.28628	0.153609	0.315063
ss715584212	G/A	2	9552631	NA	9.44004e-25	4.84586e-64	1.21864e-26	2.76091e-78	0.175066	0.325556	0.183412	0.37433
ss715584217	A/G	2	9584272	NA	1.08433e-08	1.7006e-22	1.82756e-09	2.28615e-23	0.196359	0.393733	0.208873	0.405294
ss715584220	T/C	2	9588110	NA	0.0518884	0.000741643	0.04353	0.000587549	0.165859	0.358159	0.174458	0.368254
ss715584222	T/C	2	9590678	NA	0.00184013	9.46695e-08	0.00112354	5.77149e-08	0.18477	0.378439	0.195544	0.387542
ss715584223	A/G	2	9591645	NA	4.47124e-11	1.01916e-28	1.33124e-12	8.74898e-30	0.198047	0.390341	0.216745	0.401112
ss715584224	C/T	2	9594778	NA	1.71924e-16	6.35904e-44	1.63196e-17	1.49896e-47	0.203906	0.402255	0.212305	0.426577
ss715584226	G/T	2	9612568	NA	1.89391e-22	3.0355e-07	1.11607e-06	0.755105	0.249301	0.11614	0.109717	0.00511775
ss715584227	C/A	2	9628012	NA	0.0586151	0.0911417	0.000654462	0.0863392	0.104169	0.0907888	0.217131	0.0924692
ss715584230	G/A	2	9644492	NA	0.000901476	0.00255685	4.67928e-09	0.00169025	0.116936	0.104696	0.231299	0.109644
ss715584242	C/A	2	9699247	NA	0.0015818	0.11196	0.112057	0.989306	0.234755	0.0976446	0.0976114	4.73537e-05
ss715584243	A/G	2	9706814	Glyma.02g102500	0.000648735	8.19761e-07	5.49328e-06	1.01409e-08	0.294401	0.508191	0.447489	0.651576
ss715584246	T/G	2	9719632	NA	0.0125057	8.22898e-06	0.00425903	3.91175e-07	0.158282	0.340057	0.187847	0.409451
ss715584250	C/T	2	9745904	NA	1.4005e-07	5.7527e-19	2.00325e-08	2.36582e-14	0.178513	0.348166	0.192834	0.283653
ss715584254	G/A	2	9767655	NA	0.00118235	3.34007e-08	0.000934542	1.20652e-05	0.157517	0.310253	0.161458	0.228698
ss715584279	T/C	2	9894068	NA	0.00458718	0.000160703	0.000604162	0.00844111	0.221713	0.328311	0.287116	0.201157
ss715584287	A/G	2	9899154	NA	0.00454667	0.000153803	0.000606486	0.00740332	0.222119	0.329847	0.287149	0.205726
ss715584299	A/C	2	9940459	Glyma.02g104600	2.6682e-17	8.19016e-21	1.76461e-29	5.84277e-16	0.20927	0.236979	0.300673	0.198266
ss715584316	G/A	2	10008242	Glyma.02g105400	0.114028	0.190401	0.00247456	2.69497e-17	0.032013	0.0261041	0.0647918	0.209234
ss715584319	G/T	2	10021365	Glyma.02g105500	2.36733e-05	0.000135436	3.47134e-07	0.389686	0.218707	0.192355	0.278501	0.0325848
ss715584322	T/C	2	10036480	NA	7.23619e-12	5.71165e-10	2.20881e-18	0.00298481	0.24595	0.216876	0.338424	0.0913346
ss715584326	C/T	2	10044340	Glyma.02g105600	3.49924e-20	2.17947e-17	1.75945e-30	0.0169516	0.232108	0.209982	0.307739	0.0500553
ss715580903	G/A	2	10288949	Glyma.02g107800	2.80534e-06	3.51421e-06	2.46244e-09	0.427406	0.249999	0.246802	0.345217	0.0295962
ss715580910	G/A	2	10381395	NA	0.00076193	0.00260147	0.00364043	0.0999563	0.700632	0.568201	0.533482	0.211746
ss715580916	T/C	2	10440162	NA	4.86694e-55	2.18311e-63	2.34377e-73	0.0162373	0.294111	0.323642	0.358027	0.0354719
ss715580939	C/T	2	10790166	NA	0.0235265	0.0268961	0.00174533	0.844532	0.226229	0.219024	0.361615	0.00638531
ss715580941	C/T	2	10793174	NA	3.33502e-50	2.77683e-49	5.26004e-87	0.0345841	0.27689	0.27351	0.404563	0.0309764
ss715580950	T/C	2	10825196	NA	6.80592e-22	1.33494e-24	3.90782e-39	0.210711	0.245361	0.26561	0.367479	0.0248639
ss715580953	T/C	2	10875798	NA	0.000469033	0.00836328	0.000722857	0.508962	0.520876	0.331728	0.491961	0.0456571
ss715580970	T/C	2	11077323	Glyma.02g114000	2.39706e-41	1.62966e-26	4.90599e-43	8.84366e-11	0.512601	0.365375	0.529267	0.19315
ss715580984	A/G	2	11262332	Glyma.02g115600	4.6368e-13	7.18242e-09	1.92537e-13	0.000562963	0.527591	0.378168	0.541241	0.190461
ss715581025	A/C	2	11883372	NA	0.0596406	0.00712626	4.05829e-05	0.000742332	0.092552	0.142334	0.241701	0.188229
ss715581032	T/C	2	11965390	NA	0.00254499	0.000274816	5.95466e-06	0.0979026	0.153342	0.193146	0.255399	0.0747722
ss715581036	T/G	2	12036555	NA	0.000163056	0.000847154	0.000634107	0.498068	0.685466	0.549602	0.572881	0.0504269
ss715581049	T/C	2	12190975	NA	0.000522656	0.00146105	0.0019054	0.5173	0.678092	0.577969	0.552891	0.0499572
ss715581063	C/T	2	12334435	NA	0.00289151	0.00569951	0.0071722	0.576032	0.616964	0.537108	0.510796	0.0428207
ss715581068	T/C	2	12362508	NA	2.86168e-09	8.40899e-11	9.91808e-17	0.0310509	0.206171	0.230279	0.316416	0.063852
ss715581081	C/T	2	12416774	NA	1.46604e-05	3.05377e-05	6.74077e-08	0.00668709	0.256616	0.243987	0.345098	0.142278
ss715581110	A/G	2	12717782	NA	0.000332116	0.000179973	0.000247843	0.0266263	0.69772	0.758161	0.726344	0.307682
ss715581129	T/C	2	13063972	NA	6.68238e-05	3.47889e-05	5.11848e-05	0.00612216	0.773123	0.83322	0.797426	0.399609
ss715581147	T/C	2	13216888	NA	0.0021782	0.00199368	0.00203116	0.0321489	0.744077	0.757379	0.754572	0.382398
ss715581166	T/C	2	13400663	Glyma.02g130400	0.000531417	0.00109452	0.000751852	0.0436405	0.752696	0.670091	0.712539	0.29335
ss715581173	G/A	2	13462619	NA	0.00136853	0.0024971	0.103054	0.825078	0.0853009	0.0800358	0.0404487	0.00385338
ss715581190	G/A	2	13674975	NA	0.00330635	0.0036156	1.37834e-05	0.0187498	0.245484	0.242331	0.429744	0.182285
ss715581192	T/C	2	13676910	NA	0.00761969	0.0084291	7.84038e-05	0.0335803	0.240853	0.236633	0.424083	0.177001
ss715581248	C/T	2	14312080	NA	1.62699e-05	6.18856e-07	0.0238319	1.33564e-15	0.12021	0.142191	0.0583134	0.251675
ss715581253	T/G	2	14354421	Glyma.02g138500	2.34116e-08	9.84084e-08	6.84245e-06	7.68418e-07	0.433148	0.404294	0.317865	0.362734
ss715581272	T/C	2	14454800	NA	1.27592e-12	5.48132e-19	4.63056e-24	7.12029e-13	0.169451	0.222762	0.261476	0.171721
ss715581286	T/G	2	14549144	NA	0.0109477	0.00811042	0.124007	0.000216958	0.130986	0.137455	0.0716784	0.208008
ss715581294	T/C	2	14621280	Glyma.02g141400	2.33853e-09	4.8427e-11	8.90462e-08	5.25162e-16	0.446979	0.517901	0.380234	0.733388
ss715581306	A/G	2	14709606	Glyma.02g142600	0.00565135	0.00304622	0.0701919	7.68996e-05	0.318793	0.35318	0.174084	0.560001
ss715581309	A/G	2	14764422	NA	4.83477e-05	1.26827e-06	0.00168409	1.73723e-11	0.22166	0.278556	0.160714	0.440243
ss715581315	T/C	2	14796618	Glyma.02g143400	0.00130928	0.00106288	0.00303806	0.00128883	0.703807	0.729917	0.602216	0.705765
ss715581329	A/C	2	15097372	NA	0.00203503	0.00258491	0.00153465	0.0182975	0.679383	0.648875	0.716097	0.416498
ss715581342	G/A	2	15390829	Glyma.02g149700	0.00125101	0.000916273	0.00117279	0.00130879	0.754953	0.798146	0.763816	0.748783
ss715581353	A/G	2	15669986	NA	0.096519	0.0604744	0.222648	0.00123175	0.176302	0.210099	0.113523	0.483136
ss715581367	G/T	2	16140341	NA	1.26109e-06	1.98843e-06	0.000635655	0.0089253	0.109102	0.106791	0.0739527	0.0552245
ss715581400	G/A	2	17844182	NA	1.91093e-06	2.76188e-06	0.00060636	0.0140387	0.107044	0.105153	0.0742914	0.0516163
ss715581417	G/A	2	18559493	NA	0.000853239	0.000914468	1.71804e-05	0.247062	0.118054	0.117261	0.159115	0.0354168
ss715581434	G/A	2	19206943	NA	3.10506e-14	4.43918e-14	3.19053e-22	0.00730094	0.12344	0.122586	0.163466	0.0398077
ss715581444	C/T	2	19505166	NA	1.9823e-05	1.27213e-06	4.84589e-05	0.051829	0.305106	0.364324	0.285401	0.111584
ss715581450	C/T	2	19677108	NA	6.92199e-14	1.51928e-13	2.12214e-22	0.0469239	0.122923	0.120997	0.16626	0.0292598
ss715581519	G/T	2	20406804	NA	1.34798e-10	3.62751e-15	4.78496e-06	0.000355656	0.154001	0.196	0.104434	0.0792729
ss715581484	T/C	2	21397827	NA	0.000255436	0.000237868	2.99701e-06	0.208132	0.119136	0.119822	0.158651	0.0357835
ss715581463	A/C	2	21619541	NA	1.235e-11	2.58938e-14	1.26985e-10	0.00379184	0.313888	0.368326	0.292778	0.110243
ss715581473	T/C	2	21758778	NA	0.00017239	0.000173375	1.60721e-06	0.189566	0.119419	0.119367	0.158943	0.0365583
ss715581761	T/C	2	24269404	Glyma.02g165400	7.14342e-12	1.11098e-14	7.17529e-11	0.00151291	0.318263	0.375022	0.297495	0.122488
ss715581788	T/C	2	27086017	NA	8.32735e-06	1.12455e-06	0.0154488	0.0730736	0.201264	0.224819	0.0971312	0.0685645
ss715581793	T/C	2	27245847	NA	0.00187845	0.00320823	0.00122947	0.00461791	0.670115	0.604946	0.723512	0.561906
ss715581814	A/C	2	27773772	NA	3.12985e-05	1.34497e-06	0.0186714	0.00147054	0.214897	0.260208	0.107263	0.15397
ss715581816	A/G	2	27822018	NA	0.00852987	0.0014401	0.0176115	0.0515078	0.296411	0.395718	0.25537	0.192974
ss715581833	C/T	2	28243929	NA	3.71959e-05	0.000352593	0.0161123	0.0886353	0.150949	0.127512	0.080934	0.0547066
ss715581839	T/C	2	28476253	NA	0.0036035	0.00446298	0.00215735	0.0066482	0.638617	0.610402	0.708266	0.55902
ss715581847	C/A	2	28726135	Glyma.02g176100	2.41816e-05	9.89251e-07	0.0130623	0.107575	0.219399	0.265339	0.114649	0.0687795
ss715581851	C/T	2	28871127	NA	0.00320111	2.72188e-05	1.25164e-07	0.662011	0.0778333	0.115832	0.151307	0.0090737
ss715581853	T/G	2	28971224	Glyma.02g176700	0.000982009	0.00110311	0.000615752	0.00299924	0.69977	0.686242	0.755154	0.573882
ss715581864	T/C	2	29263170	NA	6.32611e-06	2.24543e-07	0.00896124	0.0974054	0.221531	0.264095	0.113989	0.0669274
ss715581873	C/T	2	29478751	NA	0.0162476	0.000220681	9.40498e-05	0.000283532	0.0887644	0.146575	0.156639	0.143553
ss715581877	G/A	2	29620600	NA	2.48111e-05	1.25242e-06	0.0124173	0.106543	0.21913	0.262178	0.115691	0.0690466
ss715581891	G/T	2	30060528	NA	0.000139485	0.00154487	0.0300032	0.145628	0.155128	0.124598	0.080412	0.0508667
ss715581893	C/T	2	30106769	NA	0.0155587	0.0002413	0.000104969	0.000464714	0.0895711	0.145737	0.155615	0.137722
ss715581897	A/G	2	30236507	NA	6.57215e-06	2.20584e-07	0.00955469	0.0847656	0.221255	0.264597	0.11296	0.0701051
ss715581901	A/C	2	30377679	NA	0.0253656	0.000520155	0.000345271	0.000584065	0.0884884	0.148325	0.15391	0.146727
ss715581903	G/A	2	30471217	Glyma.02g179500	2.44937e-05	1.22789e-06	0.0123971	0.111964	0.218426	0.261341	0.115302	0.0675891
ss715581910	A/G	2	30632251	Glyma.02g179900	0.0154201	0.000212739	0.0001063	0.000305768	0.0895903	0.147042	0.155244	0.142664
ss715581944	C/T	2	31745526	Glyma.02g183400	6.21481e-12	3.10971e-10	0.0002184	0.0349125	0.320041	0.284559	0.146937	0.0765369
ss715581998	G/A	2	33567335	NA	1.08409e-09	2.4383e-08	0.00112427	0.00508903	0.328842	0.291728	0.1484	0.123919
ss715582097	C/T	2	35368267	NA	1.40765e-09	3.04263e-08	0.00112427	0.0060451	0.325765	0.289046	0.1484	0.120985
ss715582110	G/A	2	35733879	NA	1.16107e-09	2.195e-08	0.00105982	0.00473067	0.328219	0.293159	0.149389	0.125211
ss715582124	G/A	2	36081543	NA	1.42054e-06	7.27e-06	0.00805702	0.036903	0.318142	0.288358	0.147125	0.109951
ss715582173	C/T	2	37333569	Glyma.02g196800	0.000593275	0.000512717	0.0477448	0.00505648	0.262852	0.266937	0.128732	0.200812
ss715582190	G/A	2	37712408	NA	5.26155e-14	8.37011e-14	1.27695e-23	2.13552e-09	0.232127	0.229786	0.336222	0.17561
ss715582191	C/A	2	37723168	NA	1.06384e-06	1.36985e-06	3.31465e-11	0.000110187	0.225806	0.222883	0.337672	0.169337
ss715582226	G/A	2	38042981	NA	5.93019e-16	4.32798e-13	1.747e-17	0.484288	0.200454	0.175567	0.213169	0.0132022
ss715582236	C/T	2	38217219	NA	0.00275203	0.00322766	0.0924063	0.00868499	0.25593	0.250221	0.119763	0.214092
ss715582244	C/T	2	38314431	NA	9.28167e-28	9.44685e-27	2.62883e-10	2.22681e-19	0.288411	0.281157	0.147892	0.22584
ss715582262	C/T	2	38414287	NA	1.56568e-09	3.73993e-09	0.000547329	8.33264e-07	0.280708	0.272098	0.1406	0.216425
ss715582311	G/A	2	38688238	NA	0.219317	0.00276005	0.245688	5.83807e-05	0.0750207	0.235906	0.0698063	0.355018
ss715582327	C/T	2	38821175	NA	0.0151125	0.0182035	7.41131e-05	0.101114	0.197268	0.189944	0.390539	0.117945
ss715582336	C/A	2	38857785	Glyma.02g203200	0.00334486	0.0041214	1.87932e-06	0.0563948	0.206318	0.200359	0.401666	0.119392
ss715582355	T/C	2	39085373	Glyma.02g205900	0.0674271	0.10808	0.00208673	0.0776876	0.174714	0.146193	0.369406	0.16625
ss715582397	G/T	2	39341080	NA	1.64796e-09	3.73905e-05	0.000608114	4.1065e-05	0.177085	0.113709	0.0922703	0.113029
ss715582403	G/A	2	39380369	NA	8.01547e-05	0.0034655	0.0116586	0.088292	0.108104	0.077213	0.0655555	0.0425537
ss715582410	T/C	2	39448756	NA	1.04766e-07	0.00385014	0.00516377	0.0020214	0.251754	0.119505	0.114972	0.129168
ss715582411	C/T	2	39466798	NA	8.08967e-07	0.00773264	0.00893797	0.00512683	0.248562	0.116783	0.114242	0.123851
ss715582413	T/C	2	39472450	NA	1.11047e-07	0.00320609	0.00436704	0.000491596	0.251108	0.122288	0.11757	0.149242
ss715582414	G/T	2	39482698	NA	0.0105108	0.00318571	1.25318e-06	0.00369363	0.125667	0.149237	0.27964	0.146408
ss715582415	A/G	2	39483785	Glyma.02g209600	8.72318e-09	0.00140329	0.00200592	0.000148639	0.253177	0.123588	0.118864	0.151452
ss715582416	G/A	2	39500842	NA	1.29576e-07	0.00334018	0.00480662	0.00151669	0.249787	0.121837	0.116246	0.133551
ss715582417	G/T	2	39503852	NA	1.08839e-07	0.00324715	0.00445708	0.000492033	0.251729	0.122265	0.117417	0.149443
ss715582424	A/G	2	39550378	Glyma.02g210400	0.00261529	0.0989283	0.121117	0.0516167	0.233632	0.107589	0.0994096	0.132659
ss715582425	C/T	2	39553236	NA	0.00989296	0.00241233	1.44588e-06	0.00275861	0.126617	0.154127	0.276718	0.151608
ss715582440	G/A	2	39623950	NA	2.33385e-10	6.28922e-05	0.000147252	0.273639	0.14832	0.0880779	0.0830673	0.0214673
ss715582500	C/T	2	39877133	Glyma.02g212600	0.000162753	0.0419068	0.0468909	0.00814634	0.246978	0.113598	0.110386	0.157092
ss715582503	C/T	2	39894991	Glyma.02g212700	4.28137e-05	0.0268614	0.030779	0.00405816	0.249794	0.115963	0.112574	0.159529
ss715582511	G/A	2	39936971	NA	0.143581	0.00337231	0.0163642	0.000451238	0.0645848	0.148011	0.116317	0.184584
ss715582517	T/C	2	39958893	NA	1.84744e-05	0.0202948	0.0235211	0.00322834	0.2512	0.117217	0.113822	0.156571
ss715582556	A/G	2	40154649	NA	0.0034307	0.00368738	0.0030684	0.016883	0.713743	0.702575	0.731175	0.483251
ss715582592	A/G	2	40454101	NA	0.00128388	0.00182558	0.0013029	0.00803416	0.779784	0.729708	0.77766	0.53393
ss715582617	T/C	2	40614242	NA	1.24059e-06	7.39748e-07	2.13039e-06	7.40876e-07	0.881384	0.919659	0.8422	0.919545
ss715582619	A/C	2	40617738	NA	4.68707e-06	2.90397e-06	7.38254e-06	2.8469e-06	0.870559	0.909776	0.834119	0.911421
ss715582626	G/T	2	40648716	NA	0.00290013	0.0292625	0.0297815	0.307015	0.361148	0.228593	0.227559	0.0799576
ss715582634	A/G	2	40667937	Glyma.02g218700	5.76754e-07	3.34044e-07	1.02281e-06	3.3456e-07	0.88554	0.923764	0.846284	0.923655
ss715582636	A/G	2	40701593	NA	4.11135e-101	4.00141e-68	3.17282e-63	1.37272e-19	0.450404	0.339694	0.322713	0.151049
ss715582637	A/G	2	40702678	Glyma.02g219200	1.50903e-89	3.13437e-52	9.3407e-53	2.44276e-15	0.412074	0.283668	0.285571	0.12947
ss715582651	G/A	2	40804255	NA	0.00363649	0.0153114	0.0452667	0.269871	0.381204	0.289167	0.21865	0.0944397
ss715582658	G/A	2	40842798	NA	1.45958e-06	6.17968e-05	0.000572381	0.0539297	0.423838	0.324533	0.26358	0.124359
ss715582687	G/T	2	40968118	NA	0.00107861	0.00504775	0.0132483	0.0141308	0.404223	0.320243	0.26718	0.263599
ss715582706	T/C	2	41067312	Glyma.02g222900	0.00295212	0.0117599	0.0286803	0.0338351	0.406668	0.314695	0.255073	0.243915
ss715582766	G/A	2	41427252	NA	2.56138e-08	3.99828e-06	0.00641726	0.0204264	0.2171	0.172336	0.0932022	0.0775143
ss715582827	A/G	2	41945217	NA	7.77767e-09	3.836e-09	1.60362e-09	1.09573e-05	0.708614	0.734974	0.767935	0.451484
ss715582835	T/C	2	42012522	Glyma.02g232700	0.00150928	0.00108877	0.00119371	0.0017221	0.699276	0.741106	0.729215	0.682669
ss715582845	T/G	2	42096962	Glyma.02g233400	2.61341e-53	3.2761e-12	2.33635e-10	0.191614	0.287569	0.112045	0.100834	0.0185713
ss715582849	T/C	2	42108934	NA	0.00289375	6.47027e-06	1.66748e-07	6.93423e-05	0.224091	0.398966	0.500283	0.332774
ss715582851	C/T	2	42112465	Glyma.02g233600	0.0225824	0.000527432	5.66782e-05	0.00219699	0.209334	0.380608	0.480036	0.316865
ss715582876	T/C	2	42411070	NA	0.0200638	0.00263768	0.00196492	0.0032976	0.29998	0.450232	0.472408	0.433508
ss715582889	T/C	2	42489974	Glyma.02g236900	0.00388247	0.000224759	0.000135798	0.000113636	0.313985	0.455848	0.481088	0.490045
ss715582895	T/C	2	42523943	Glyma.02g237100	0.000584332	1.61877e-05	9.76622e-06	4.28376e-06	0.329891	0.462876	0.481635	0.512351
ss715582898	T/C	2	42534287	Glyma.02g237200	0.00743159	0.000745568	0.000549552	0.000366714	0.308807	0.439962	0.457469	0.480786
ss715582910	A/G	2	42673558	Glyma.02g238300	3.21106e-05	7.37762e-08	1.12873e-07	3.84561e-08	0.343247	0.504328	0.49305	0.521648
ss715582913	T/C	2	42679553	Glyma.02g238300	0.000129986	7.71896e-07	1.00391e-06	3.75772e-07	0.339618	0.498464	0.490306	0.520867
ss715582918	T/C	2	42753164	NA	5.58788e-16	8.25008e-08	4.29768e-06	6.00464e-06	0.254181	0.153857	0.128619	0.126358
ss715582929	T/G	2	42872802	Glyma.02g240200	5.13896e-10	1.73497e-16	6.91202e-18	1.18949e-16	0.308891	0.459328	0.491274	0.46307
ss715582932	A/G	2	42915643	Glyma.02g240700	3.86879e-08	1.74076e-11	1.59865e-15	9.80902e-16	0.262727	0.34389	0.43729	0.442141
ss715582942	A/C	2	42985495	Glyma.02g241400	0.0318365	0.00374822	0.00253345	0.00713478	0.250773	0.395788	0.422414	0.352226
ss715582966	C/A	2	43123561	Glyma.02g242900	8.5578e-07	0.0119861	0.011265	0.458809	0.163869	0.0756192	0.0763574	0.0190903
ss715582976	T/G	2	43197684	NA	1.43651e-09	0.00267029	0.00560923	0.418505	0.177688	0.0795066	0.0726585	0.0185633
ss715582990	T/C	2	43332390	Glyma.02g245200	3.22371e-05	2.04356e-05	4.15181e-05	1.90365e-05	0.850249	0.894422	0.826204	0.901397
ss715582993	A/G	2	43362632	NA	7.8206e-05	5.1513e-05	9.8466e-05	4.82629e-05	0.840659	0.88496	0.816695	0.89198
ss715582994	G/A	2	43367206	Glyma.02g245500	0.0100112	0.0180987	0.0716589	0.00096321	0.260754	0.231091	0.159143	0.374699
ss715582997	C/T	2	43393168	Glyma.02g245700	1.85773e-07	4.62902e-06	0.000804008	2.37942e-06	0.287019	0.242369	0.163879	0.251798
ss715583006	C/A	2	43440684	NA	2.80239e-05	1.27948e-05	0.0100049	3.11805e-05	0.296212	0.313276	0.157502	0.293875
ss715583020	A/G	2	43703500	NA	4.97607e-13	9.33734e-09	4.72546e-16	2.98152e-08	0.563548	0.397425	0.683996	0.377715
ss715583026	G/A	2	43780375	Glyma.02g250200	1.9774e-08	7.66275e-06	1.00024e-06	7.17373e-07	0.245068	0.184672	0.206089	0.209496
ss715583030	T/G	2	43803934	Glyma.02g250600	0.000611018	3.93393e-05	0.000197606	0.000151828	0.365926	0.48452	0.41465	0.426024
ss715583057	C/T	2	43963206	Glyma.02g252500	1.79628e-05	1.20336e-08	2.26606e-06	5.27757e-08	0.396115	0.620431	0.458986	0.574217
ss715583067	A/G	2	44037267	NA	6.60667e-05	0.000642324	0.000118915	5.83516e-05	0.704372	0.532374	0.6586	0.714178
ss715583074	T/C	2	44179402	Glyma.02g254600	0.000806456	0.106557	0.155244	0.0209756	0.174016	0.0724495	0.062324	0.110793
ss715583083	C/T	2	44223082	Glyma.02g255100	0.00504432	1.07352e-05	0.116273	4.40399e-06	0.0856506	0.143735	0.0447547	0.151043
ss715583097	G/A	2	44306758	Glyma.02g256600	0.00776934	0.00341568	0.00115432	0.00784036	0.254901	0.291568	0.339131	0.254491
ss715583110	C/T	2	44409157	Glyma.02g257600	3.37493e-15	1.09774e-17	8.64103e-14	7.72397e-21	0.650891	0.752948	0.594673	0.88897
ss715583139	C/T	2	44714875	Glyma.02g260800	0.000137138	0.00422047	0.000152811	0.00198274	0.239582	0.166179	0.237386	0.18321
ss715583161	C/T	2	44975684	NA	0.00688027	0.000477353	0.000341384	0.00026424	0.383178	0.589308	0.616394	0.637321
ss715583181	C/T	2	45264313	NA	1.29692e-08	1.2695e-12	6.10641e-13	2.04929e-08	0.346144	0.477083	0.487388	0.339525
ss715583207	C/T	2	45516123	Glyma.02g271300	0.146584	0.0240261	0.00770331	0.00106837	0.0914578	0.160221	0.198784	0.261333
ss715583209	A/G	2	45524177	Glyma.02g271400	0.0253285	0.000557547	1.57503e-05	1.78604e-08	0.0949086	0.158919	0.209411	0.295004
ss715583227	A/G	2	45708763	Glyma.02g273800	2.55316e-23	3.18416e-20	4.72119e-27	5.32795e-16	0.548735	0.487471	0.623409	0.403838
ss715583237	T/C	2	45785740	NA	0.00650193	0.00687141	0.00778265	0.00203154	0.371018	0.367105	0.358293	0.453962
ss715583239	A/G	2	45795780	NA	0.000182198	0.000201481	0.000238124	2.4758e-05	0.409654	0.405431	0.398416	0.493735
ss715583245	C/T	2	45833086	Glyma.02g275400	0.00173121	0.00186374	0.00278274	0.000321896	0.398036	0.393745	0.370444	0.496699
ss715583246	C/T	2	45837555	NA	0.0028862	0.00485848	0.0046358	0.0012766	0.418636	0.382718	0.385946	0.475442
ss715583257	A/C	2	45908972	Glyma.02g276000	0.000837254	0.000245034	0.000218552	0.000156715	0.61266	0.730869	0.742263	0.775814
ss715583279	G/A	2	46153743	Glyma.02g279300	1.50423e-07	4.69626e-23	1.37439e-19	6.98302e-11	0.121233	0.257977	0.230979	0.155616
ss715583286	G/T	2	46284615	Glyma.02g280400	0.0049386	0.00281464	0.014223	0.0208697	0.521622	0.582461	0.411544	0.372753
ss715583287	T/G	2	46310608	Glyma.02g280700	0.00123597	0.000867236	0.00493702	0.00872447	0.537565	0.567136	0.425061	0.379869
ss715583290	T/C	2	46430339	Glyma.02g282000	4.05025e-07	1.16792e-07	2.15789e-07	8.83903e-05	0.635573	0.68764	0.661799	0.419359
ss715583376	T/C	2	47221215	NA	2.16819e-31	9.50405e-10	3.26264e-09	1.02638e-12	0.203596	0.0969606	0.0934666	0.114967
ss715583382	C/T	2	47249398	Glyma.02g294100	0.00350491	0.211049	0.154429	0.326451	0.19812	0.0685925	0.0805882	0.0506313
ss715583411	A/G	2	47374288	Glyma.02g295800	2.48803e-08	0.0020219	0.010622	0.0566108	0.267543	0.129165	0.10343	0.073651
ss715583413	A/G	2	47395792	Glyma.02g296200	1.21996e-13	3.57659e-05	0.000544587	0.00907871	0.271878	0.133411	0.108579	0.0788932
ss715583415	C/T	2	47413058	NA	1.00021e-06	0.00761728	0.024101	0.10058	0.263917	0.124474	0.101938	0.0701659
ss715583416	A/G	2	47417614	NA	2.01966e-50	1.05207e-16	4.60086e-12	5.67248e-08	0.277387	0.136759	0.111285	0.0850831
ss715583429	G/A	2	47513294	NA	0.000190085	0.0161	0.0201315	0.029615	0.253462	0.144639	0.138485	0.127599
ss715583435	C/T	2	47571803	NA	2.2678e-30	4.13174e-08	5.08282e-10	0.0041757	0.199248	0.0859336	0.0986552	0.04268
ss715583437	T/C	2	47573941	NA	0.000698554	0.000930387	0.00075693	0.000955877	0.686685	0.656296	0.678124	0.653456
ss715583440	A/G	2	47575918	NA	0.00128107	0.00166664	0.00134434	0.00190595	0.674071	0.643794	0.668485	0.628547
ss715583442	C/T	2	47611811	Glyma.02g299000	2.16769e-18	2.5219e-17	3.52253e-18	1.11834e-17	0.78443	0.739531	0.775477	0.754314
ss715583445	C/T	2	47640338	Glyma.02g299500	0.0563271	5.29647e-05	0.0189065	3.47746e-05	0.10876	0.282512	0.140417	0.291796
ss715583498	T/C	2	48051672	NA	2.35792e-11	2.01354e-05	7.07169e-05	0.226004	0.307726	0.174214	0.160043	0.0405052
ss715583504	A/G	2	48122718	NA	0.00368144	0.0706798	0.0910468	0.671342	0.270446	0.14265	0.130568	0.0199501
ss715583509	C/T	2	48167954	NA	0.00043576	0.0281825	0.0309834	0.587769	0.281812	0.151471	0.14818	0.0249818
ss715583510	C/A	2	48170072	Glyma.02g307400	0.00257258	0.0627111	0.0660351	0.686653	0.272616	0.142798	0.140491	0.0181235
ss715583515	A/C	2	48192842	Glyma.02g307900	0.0764106	0.0198836	0.0130344	0.000891631	0.235377	0.362044	0.402364	0.674849
ss715583572	G/A	2	48548254	Glyma.02g312200	9.37066e-56	5.89132e-25	1.00635e-20	0.00349811	0.296349	0.17598	0.156503	0.043581
ss715584363	T/C	3	107486	NA	0.000943793	0.000214491	0.00191112	3.0365e-05	0.51226	0.623981	0.460665	0.780925
ss715584553	T/G	3	164189	Glyma.03g001400	0.293461	0.120177	0.20006	1.18611e-07	0.06779	0.112936	0.0878827	0.645803
ss715584865	A/C	3	242603	Glyma.03g002500	0.247792	0.262254	0.531982	0.00131055	0.111428	0.106631	0.0451516	0.527023
ss715585016	G/A	3	288982	Glyma.03g003100	0.00493336	0.00710734	0.0776722	8.58893e-13	0.175934	0.166546	0.0987279	0.66364
ss715586948	A/C	3	758271	Glyma.03g007800	8.98657e-06	2.80483e-07	1.51805e-06	0.00833815	0.335547	0.413707	0.375834	0.168562
ss715586971	T/C	3	821859	NA	0.00222351	0.0101201	0.0100944	5.65899e-15	0.0814332	0.0671557	0.0671812	0.244015
ss715586984	G/T	3	849641	Glyma.03g008800	2.82797e-07	1.53834e-06	1.71856e-06	0.00839791	0.281604	0.258191	0.256639	0.122755
ss715584373	C/T	3	1133188	NA	0.0828556	0.00432591	0.150697	0.000308394	0.120024	0.229618	0.0943925	0.317101
ss715584477	C/A	3	1463842	NA	5.14562e-07	2.97265e-06	2.21435e-06	1.00108e-10	0.235107	0.21471	0.218184	0.327744
ss715584517	T/G	3	1594365	NA	1.88925e-08	2.90591e-08	7.12509e-07	3.19234e-06	0.609231	0.59567	0.496438	0.450539
ss715584520	T/C	3	1598413	NA	3.0058e-05	2.95657e-05	0.00494821	4.63794e-21	0.20056	0.200785	0.124165	0.626591
ss715584537	C/T	3	1626746	NA	2.0073e-11	1.1822e-11	1.39656e-09	2.05393e-14	0.628406	0.640632	0.531952	0.792008
ss715584661	G/T	3	1935727	NA	0.0052035	0.0013001	0.00519648	0.00174416	0.339204	0.421608	0.339284	0.404111
ss715585383	G/A	3	3617955	NA	3.19812e-05	0.00292075	0.02654	0.123939	0.152308	0.103078	0.0737249	0.0487402
ss715585592	G/A	3	3765415	NA	9.21632e-05	0.00315345	0.0355774	0.459152	0.156829	0.112584	0.0760869	0.0227875
ss715585633	G/A	3	3797691	NA	0.0015917	0.000773283	0.00107982	0.164174	0.23926	0.260338	0.250641	0.0839506
ss715586686	T/C	3	4640446	NA	5.41433e-06	0.00218467	0.0891865	0.047932	0.188305	0.117558	0.0596914	0.0709827
ss715586697	G/A	3	4697777	NA	0.000557572	0.0243254	0.205193	0.168972	0.180794	0.107711	0.0544351	0.0600254
ss715586699	C/T	3	4700589	NA	0.000223079	0.0128382	0.162676	0.11795	0.184833	0.114674	0.0580561	0.0663205
ss715586715	T/C	3	4757776	NA	5.32248e-05	0.0098828	0.123634	0.126715	0.178228	0.104471	0.057489	0.0569499
ss715586723	G/T	3	4788358	NA	0.000558037	0.0226953	0.199076	0.0893705	0.181135	0.109426	0.0554097	0.0772094
ss715586848	T/G	3	5393497	Glyma.03g042600	3.04836e-12	0.00016162	3.89477e-10	0.00128608	0.430415	0.189609	0.368358	0.156023
ss715586863	C/A	3	5482064	NA	7.09473e-16	1.67903e-06	1.33396e-08	0.346819	0.332672	0.171793	0.211605	0.026773
ss715586900	C/T	3	5906606	NA	0.00209417	0.0247461	0.00343757	0.244634	0.197222	0.132767	0.184963	0.0592095
ss715586919	A/G	3	6405768	NA	2.22125e-05	0.00675698	0.00305239	0.910826	0.0940529	0.057431	0.0633236	0.00133332
ss715586973	C/T	3	7818974	NA	2.76906e-05	0.00788902	0.0025054	0.874326	0.0933385	0.0565339	0.0650792	0.00215844
ss715584352	G/A	3	10116695	NA	0.00028829	4.28909e-05	1.76142e-07	1.81045e-05	0.180591	0.209974	0.287897	0.222768
ss715584366	G/A	3	10458887	NA	3.9799e-09	0.000198978	1.82003e-05	0.928424	0.0962751	0.0584152	0.0680518	0.000810919
ss715584419	T/C	3	11922617	NA	9.84676e-20	9.2933e-09	6.45667e-07	0.898002	0.295192	0.166954	0.141101	0.00181766
ss715584422	G/T	3	11997372	NA	7.51711e-29	2.67877e-12	1.7312e-09	0.875764	0.296043	0.16646	0.139772	0.0021166
ss715584424	G/A	3	12040444	NA	4.05122e-10	0.000111993	0.000819424	0.936039	0.284437	0.155987	0.131521	0.00103739
ss715584821	T/C	3	13131970	Glyma.03g066500	0.00167664	0.0563983	0.111409	0.928289	0.263224	0.136328	0.108089	0.00294606
ss715584462	T/C	3	15689741	NA	0.04247	0.00150222	0.00931003	0.0012517	0.209824	0.406295	0.300126	0.416926
ss715584808	A/G	3	16235737	NA	1.6027e-28	6.94187e-12	5.85322e-09	0.893094	0.293704	0.162686	0.134426	0.0017215
ss715584754	C/T	3	17603726	NA	1.84623e-07	4.48923e-06	7.77232e-09	2.12516e-07	0.462536	0.382128	0.542625	0.458994
ss715584750	G/A	3	17692605	NA	9.58492e-09	4.69269e-07	2.1432e-10	1.78631e-08	0.467211	0.38528	0.547421	0.454126
ss715584748	G/A	3	17739096	NA	2.18525e-05	0.00705101	0.00183755	0.962971	0.0940573	0.0570542	0.0668459	0.000345047
ss715584624	T/C	3	19330626	NA	1.13566e-06	0.00391522	5.8435e-07	0.0634255	0.262291	0.136724	0.271496	0.081066
ss715584611	C/T	3	19657033	NA	2.87415e-07	0.00252375	3.47251e-08	0.0180864	0.261443	0.135548	0.287442	0.101418
ss715584574	A/C	3	20685514	NA	3.48577e-05	0.0156587	4.98824e-06	0.021775	0.253596	0.129012	0.288841	0.121109
ss715584552	A/G	3	21290541	NA	0.725481	0.672279	0.637114	0.000761393	0.00441801	0.00546029	0.00617075	0.0508057
ss715584546	A/G	3	21531602	NA	1.42906e-06	0.00463413	1.28193e-07	0.0281918	0.259085	0.133684	0.292201	0.0987376
ss715584885	C/T	3	22878065	NA	1.64124e-06	0.00456059	1.2501e-07	0.0284973	0.256877	0.13385	0.292223	0.0984256
ss715584997	C/A	3	26397915	NA	7.08786e-06	0.00836191	4.92673e-06	0.0182503	0.267519	0.136865	0.273593	0.119688
ss715585020	C/T	3	27095330	NA	0.00876615	0.105874	0.00349723	0.0380589	0.258604	0.133782	0.301689	0.187128
ss715585095	G/A	3	28687049	NA	0.000950101	0.0293259	0.000202693	0.645585	0.282883	0.162205	0.333587	0.0208904
ss715585098	C/T	3	28783977	NA	2.90189e-05	0.00806245	3.55471e-06	0.476854	0.308613	0.169483	0.356627	0.0328067
ss715585101	G/A	3	28841634	Glyma.03g099600	3.767e-07	0.00124073	2.1692e-08	0.353397	0.315823	0.175618	0.361255	0.0390558
ss715585134	G/A	3	29525390	NA	0.00606853	0.0767492	0.00191083	0.566742	0.286521	0.155885	0.343012	0.0331644
ss715585159	T/C	3	30198159	NA	0.0030358	0.0055086	0.00517637	0.0323055	0.81002	0.704616	0.715284	0.42796
ss715585181	A/G	3	30724611	NA	0.0027506	0.00512119	0.00438621	0.0283919	0.797312	0.692285	0.717799	0.434275
ss715585260	G/A	3	32698446	NA	1.92562e-15	0.000120926	3.93752e-07	0.106504	0.193839	0.0842446	0.114874	0.0327408
ss715585285	A/G	3	32937469	Glyma.03g118800	0.724431	0.319118	0.301477	0.00042266	0.00443009	0.0139135	0.0144668	0.0532597
ss715585323	G/A	3	33323382	NA	0.000106574	0.00354194	0.00409442	0.000553787	0.0591538	0.0436526	0.042928	0.0522774
ss715585365	G/T	3	33765404	NA	1.24595e-08	7.96682e-05	0.000211549	0.31825	0.195368	0.126452	0.117586	0.0268715
ss715585382	C/T	3	33914662	NA	4.13598e-07	0.000716827	0.000670142	0.322972	0.193296	0.119701	0.120459	0.0294841
ss715585392	C/T	3	33988654	NA	0.0020274	0.0187063	0.0395901	0.474776	0.217494	0.153385	0.129716	0.0342605
ss715585398	A/G	3	34018072	NA	0.000783792	0.000241875	0.00468334	0.0113655	0.504794	0.588297	0.381811	0.321652
ss715585399	T/C	3	34029176	Glyma.03g126200	1.09089e-06	1.10655e-07	4.1256e-05	0.0002301	0.544481	0.628076	0.414945	0.353874
ss715585418	G/T	3	34204909	Glyma.03g127700	1.59548e-10	2.14196e-12	1.5327e-07	3.45718e-09	0.58058	0.679948	0.426694	0.511282
ss715585441	C/T	3	34362914	NA	0.947531	0.762125	0.402548	1.27924e-09	0.000509976	0.00372612	0.0115836	0.096484
ss715585451	G/A	3	34400542	Glyma.03g129400	0.130262	0.00364186	0.0378699	0.000856586	0.0844109	0.190507	0.124739	0.227402
ss715585458	C/A	3	34446062	Glyma.03g129800	4.35485e-05	0.00590586	0.00714122	0.000902495	0.33487	0.19641	0.190616	0.251419
ss715585460	T/C	3	34467296	NA	0.00102517	0.0277854	0.0353327	0.00767697	0.321727	0.185072	0.174398	0.240053
ss715585496	A/G	3	34676118	Glyma.03g131800	0.00268899	0.00311597	0.00240723	0.00247509	0.776114	0.751698	0.794709	0.790018
ss715585511	A/G	3	34790656	Glyma.03g133000	6.23369e-09	3.61038e-07	7.73804e-10	8.90205e-05	0.356702	0.297417	0.386532	0.211673
ss715585549	T/C	3	35041420	NA	0.00307488	0.0585987	0.00666276	0.0353083	0.469741	0.232493	0.406689	0.273133
ss715585552	C/A	3	35085177	NA	0.000397501	0.0236904	0.00105948	0.0124583	0.507934	0.254418	0.446531	0.294437
ss715585558	C/T	3	35121187	NA	0.00106057	0.0400385	0.00226716	0.0101532	0.508654	0.244932	0.452526	0.343926
ss715585566	C/A	3	35230252	Glyma.03g136300	5.93649e-06	0.00133043	2.8858e-05	0.0486999	0.554702	0.325937	0.487244	0.166102
ss715585568	C/T	3	35259229	Glyma.03g136500	5.66275e-05	0.00382336	0.000227524	0.0597819	0.544088	0.324115	0.470665	0.176322
ss715585570	A/G	3	35273134	Glyma.03g136600	1.4498e-17	3.45167e-08	2.31052e-08	0.573895	0.141023	0.0865184	0.0877276	0.00748693
ss715585590	G/A	3	35419608	NA	0.00376104	0.0795242	0.066932	0.867175	0.130331	0.0722268	0.0760208	0.00352113
ss715585612	G/A	3	35573302	NA	6.5085e-27	2.76528e-10	1.07745e-28	0.67452	0.282632	0.147822	0.295417	0.00730626
ss715585630	A/G	3	35740207	NA	0.00866385	0.00994657	0.00309701	0.346382	0.352253	0.342435	0.425741	0.0793973
ss715585651	C/A	3	35854103	Glyma.03g142700	0.000793709	0.000541381	0.000197023	0.353905	0.39932	0.418747	0.470282	0.066444
ss715585652	T/G	3	35861476	NA	1.86915e-08	8.03877e-09	4.69576e-10	0.106225	0.430699	0.447262	0.503033	0.0857868
ss715585658	C/T	3	35938569	NA	4.75592e-07	2.91017e-06	5.89489e-08	0.0382582	0.329973	0.298256	0.36588	0.10702
ss715585663	C/A	3	35973546	NA	0.000511436	0.00349391	0.000140965	0.156532	0.266586	0.211534	0.302054	0.0845168
ss715585720	T/C	3	36376864	NA	1.20134e-08	2.15228e-07	2.53941e-08	0.149123	0.416042	0.363071	0.402361	0.0720338
ss715585730	T/C	3	36449357	Glyma.03g148900	7.19897e-08	1.82025e-07	1.37529e-06	3.06214e-05	0.385745	0.368514	0.330581	0.270751
ss715585783	A/G	3	37078312	Glyma.03g155600	0.00375549	0.00306076	0.00424283	0.00357672	0.770247	0.807135	0.748666	0.778961
ss715585906	G/A	3	38280177	Glyma.03g168500	1.63923e-38	1.58706e-17	1.14283e-27	0.0934329	0.23209	0.140756	0.187776	0.0242098
ss715585911	A/G	3	38324577	Glyma.03g169000	0.000435758	0.00720606	0.00289171	0.217791	0.224943	0.159774	0.181859	0.0615277
ss715586028	C/T	3	39088084	NA	0.0121078	0.0023607	0.00853339	0.00750131	0.385237	0.533221	0.416293	0.427806
ss715586038	T/C	3	39172304	Glyma.03g179500	0.018837	0.00534137	0.0936239	0.000108337	0.206176	0.260641	0.131529	0.420782
ss715586046	A/G	3	39216024	Glyma.03g180000	1.35198e-06	2.09652e-08	0.00016192	6.59681e-14	0.259585	0.316097	0.189486	0.478764
ss715586053	C/T	3	39246206	NA	0.00924216	0.0201073	0.00252976	0.696107	0.218542	0.187849	0.267669	0.0171102
ss715586144	G/T	3	40246279	NA	0.00117218	0.00134853	0.00183396	0.00117212	0.835748	0.813777	0.766626	0.835755
ss715586179	C/T	3	40928220	NA	0.00121971	0.00276405	0.00104013	0.0387174	0.49594	0.436109	0.50772	0.246483
ss715586183	C/T	3	40938166	NA	5.40052e-06	3.44344e-05	8.22882e-06	0.00303342	0.735	0.619913	0.708288	0.359626
ss715586193	G/A	3	41006233	Glyma.03g201700	0.000327645	0.000176857	0.000279565	2.96338e-05	0.607816	0.657198	0.620416	0.80766
ss715586203	G/T	3	41228895	Glyma.03g204000	0.00136967	0.00129462	0.00121857	0.263362	0.45708	0.460874	0.464954	0.0980072
ss715586237	G/A	3	41495018	Glyma.03g207600	0.000226313	4.29407e-07	0.0222169	0.00992198	0.239362	0.3678	0.130875	0.151839
ss715586242	G/T	3	41533900	NA	1.16854e-07	2.66847e-05	1.09612e-11	3.33374e-10	0.374343	0.271858	0.543781	0.481357
ss715586247	A/G	3	41574342	Glyma.03g208800	1.58962e-19	7.14784e-09	0.000133813	0.474236	0.150666	0.0911555	0.0580325	0.00974144
ss715586282	G/A	3	42130212	Glyma.03g217300	1.87201e-16	1.51331e-06	1.84511e-18	0.30126	0.25988	0.135728	0.281855	0.0244681
ss715586284	A/C	3	42168117	NA	0.00334298	0.0015311	0.00214361	0.0115918	0.299546	0.33494	0.319732	0.242091
ss715586287	G/A	3	42194769	Glyma.03g218400	0.000758791	0.00197154	0.00167477	0.000595907	0.777802	0.657413	0.67739	0.809692
ss715586289	T/C	3	42261733	NA	4.75117e-10	1.33924e-13	5.96473e-11	2.17377e-07	0.393931	0.509425	0.423354	0.305287
ss715586293	G/T	3	42377595	Glyma.03g220700	0.000735999	0.000711688	0.000889557	0.000514807	0.752945	0.757108	0.729648	0.797787
ss715586294	A/G	3	42386806	NA	0.00132843	0.00128786	0.00153587	0.000955678	0.740932	0.745113	0.721515	0.785873
ss715586319	C/T	3	42658445	Glyma.03g224300	0.000130808	0.00120837	5.99402e-05	0.308826	0.205702	0.167087	0.218607	0.0419035
ss715586328	T/C	3	42759210	NA	0.00471507	0.0196934	0.00481642	0.00083801	0.298775	0.227489	0.297731	0.382741
ss715586349	G/A	3	42878353	Glyma.03g226600	0.0672591	0.156447	0.0591993	0.000795367	0.204642	0.141829	0.213922	0.522143
ss715586380	T/C	3	43089845	Glyma.03g228800	1.94277e-05	2.88703e-07	5.85498e-05	0.050066	0.343461	0.449267	0.315234	0.123597
ss715586387	G/A	3	43148712	Glyma.03g229400	7.68148e-15	2.31394e-09	2.44349e-15	1.84992e-38	0.289069	0.207128	0.296101	0.603542
ss715586411	T/C	3	43321912	NA	0.000214014	3.72116e-06	0.000311637	2.56269e-08	0.328675	0.457035	0.316589	0.616467
ss715586418	G/A	3	43342235	NA	0.000105122	1.34476e-06	0.000196563	1.49209e-08	0.333288	0.461225	0.31461	0.594299
ss715586428	C/T	3	43513124	Glyma.03g234800	7.65717e-05	2.20552e-07	0.00194651	0.0584154	0.250653	0.361994	0.183172	0.0999097
ss715586447	G/A	3	43805728	NA	4.61968e-07	5.17442e-05	5.46229e-07	2.11902e-17	0.255232	0.193284	0.253127	0.530947
ss715586450	G/A	3	43880150	NA	0.0716588	0.156926	0.070376	0.00158143	0.192341	0.136681	0.193594	0.447972
ss715586455	C/T	3	43941827	Glyma.03g240900	0.000787875	0.0161954	0.00201303	1.67155e-07	0.262883	0.169394	0.234988	0.499896
ss715586463	G/T	3	44053373	Glyma.03g242500	0.00676098	0.000751751	0.00167993	0.123193	0.238358	0.323687	0.292907	0.112951
ss715586470	A/G	3	44095910	Glyma.03g243200	1.1337e-05	7.9179e-08	1.03952e-06	1.7658e-05	0.274101	0.361045	0.316534	0.266063
ss715586490	A/G	3	44234177	Glyma.03g245000	3.40994e-14	5.68493e-06	9.25004e-12	6.54347e-07	0.279843	0.148825	0.244223	0.165944
ss715586584	T/C	3	44984738	Glyma.03g254600	0.00257337	0.0278623	0.00743381	0.0607645	0.391862	0.244351	0.326504	0.194553
ss715586619	G/A	3	45217127	Glyma.03g257700	0.0922464	0.0958963	0.0591396	0.000922807	0.186083	0.183116	0.219736	0.530079
ss715586629	A/G	3	45263747	Glyma.03g258200	0.00112285	9.11323e-06	0.000196369	3.11526e-08	0.304336	0.482369	0.369222	0.698632
ss715586630	T/C	3	45282769	Glyma.03g258300	0.000212759	3.01314e-06	9.34895e-05	8.17319e-09	0.348242	0.494468	0.376581	0.70417
ss715586662	T/C	3	45590673	NA	0.016157	0.0388505	0.00786347	0.00125885	0.3974	0.309911	0.471071	0.6705
ss715586670	T/C	3	45712413	NA	0.000431039	0.00119395	2.57244e-05	1.54962e-06	0.446215	0.391938	0.599867	0.762521
ss715587962	C/T	4	84677	NA	1.57779e-05	5.82339e-07	2.58664e-05	1.97273e-08	0.470642	0.597132	0.451965	0.732671
ss715587424	C/T	4	267950	Glyma.04g003200	0.00011811	0.000176477	0.000159304	0.000191283	0.861673	0.81619	0.82767	0.807209
ss715587467	A/C	4	284710	Glyma.04g003400	7.81344e-05	0.000125066	0.000122971	0.00013323	0.881449	0.82931	0.831155	0.822421
ss715589067	T/G	4	575851	Glyma.04g007400	0.000125741	0.000454132	0.00725248	0.487175	0.229931	0.205016	0.146934	0.0283235
ss715589136	A/G	4	661515	Glyma.04g008500	0.000132542	0.00635924	0.00179961	0.00575747	0.471295	0.283609	0.345143	0.288498
ss715589244	T/C	4	756672	NA	0.000124058	0.000971785	0.000480911	0.000303027	0.183906	0.15286	0.163755	0.170737
ss715589482	G/A	4	901086	Glyma.04g012000	9.62053e-15	3.04043e-13	7.95139e-15	3.80496e-14	0.907939	0.809123	0.913536	0.868017
ss715589493	G/A	4	906191	Glyma.04g012200	7.63827e-05	0.000239326	7.68405e-05	0.000146552	0.834023	0.719947	0.833407	0.768043
ss715589729	C/A	4	1011611	Glyma.04g013300	0.00121178	0.00185655	0.0184471	1.33958e-05	0.378735	0.357014	0.238383	0.612331
ss715587067	A/G	4	1165478	Glyma.04g015200	0.00378516	0.0295669	0.0419846	0.000595947	0.337263	0.222889	0.202705	0.438442
ss715587215	A/G	4	1695795	NA	2.16145e-05	3.69792e-05	2.72888e-05	3.32667e-05	0.895214	0.842907	0.872314	0.853089
ss715587239	T/G	4	1769084	Glyma.04g022500	2.84827e-14	1.15087e-11	1.06366e-14	6.83147e-08	0.877072	0.710365	0.905745	0.486269
ss715587261	T/G	4	1834955	Glyma.04g023200	0.000433893	0.00314007	0.000262154	0.0219078	0.637328	0.468608	0.682474	0.311586
ss715587339	C/T	4	2102753	Glyma.04g026100	0.00790224	0.00110621	0.0121363	1.8459e-06	0.144933	0.187024	0.135107	0.306794
ss715587361	T/C	4	2144871	NA	0.0110098	0.00242275	0.0219381	0.000362602	0.390668	0.526264	0.330604	0.708548
ss715587366	G/A	4	2162614	NA	0.0201452	0.00399514	0.0398064	0.00106768	0.379265	0.54935	0.310589	0.699265
ss715587378	C/T	4	2209505	Glyma.04g027100	0.0140461	0.00514728	0.00051383	0.869692	0.0635702	0.0734387	0.0935195	0.00257609
ss715587429	A/G	4	2376644	NA	3.77856e-07	3.55525e-09	1.27433e-06	1.61614e-10	0.49587	0.634091	0.460489	0.729229
ss715587464	A/G	4	2497302	NA	0.0080471	0.0012065	0.012199	0.000197752	0.391918	0.548629	0.358449	0.7082
ss715587539	A/G	4	2768706	NA	0.00150991	0.000111038	0.00323697	9.15773e-05	0.431242	0.600254	0.383191	0.613151
ss715587595	A/G	4	2958633	NA	0.0221731	0.244578	0.00357155	0.587618	0.163105	0.0691123	0.223756	0.0253448
ss715587630	A/G	4	3097486	Glyma.04g039100	3.67307e-09	3.01077e-08	2.50462e-09	2.05208e-06	0.789211	0.703606	0.805167	0.540311
ss715587710	T/C	4	3345288	Glyma.04g041800	2.36509e-07	6.74515e-06	1.92156e-07	8.03482e-06	0.173786	0.147499	0.175349	0.146062
ss715587725	T/C	4	3388861	NA	1.04731e-08	5.34555e-12	5.74387e-08	2.07397e-15	0.477719	0.645248	0.440683	0.829287
ss715587736	A/G	4	3418112	NA	4.69133e-05	1.16299e-07	0.000106705	3.73241e-08	0.3096	0.453273	0.289319	0.480231
ss715587739	C/T	4	3425900	Glyma.04g042400	8.17364e-08	3.48081e-12	4.62103e-07	3.56029e-13	0.319718	0.46346	0.294056	0.495618
ss715587843	T/G	4	3739404	Glyma.04g046700	2.65698e-06	8.4988e-08	3.64061e-05	3.62372e-06	0.484743	0.600375	0.39817	0.474453
ss715587888	A/C	4	3843590	NA	0.0027874	0.103985	0.000210868	0.731057	0.159528	0.0765767	0.208523	0.0108461
ss715587903	A/G	4	3887758	NA	6.04109e-11	3.67995e-05	7.80117e-09	0.5893	0.195415	0.113824	0.16814	0.0116644
ss715587911	C/A	4	3912620	Glyma.04g048600	0.00444551	0.123722	0.000633057	0.701047	0.157398	0.0748306	0.197914	0.0129931
ss715588031	G/A	4	4123984	NA	0.0207558	0.220147	0.00106592	0.798559	0.158129	0.0711125	0.24875	0.00833373
ss715588047	C/T	4	4143372	Glyma.04g051000	0.00870692	0.166489	0.000241264	0.699552	0.162708	0.0738727	0.250779	0.0141882
ss715588461	G/A	4	4466490	Glyma.04g055400	0.0335646	0.219628	0.00115144	0.849731	0.144519	0.0722922	0.251427	0.00528161
ss715588527	G/A	4	4517345	Glyma.04g055900	0.00532927	0.015112	4.6403e-06	0.144723	0.222876	0.185903	0.451457	0.0963468
ss715588670	T/G	4	4649512	Glyma.04g057400	0.00362885	0.0260391	1.20337e-05	0.132187	0.253794	0.177112	0.459212	0.106429
ss715588845	T/C	4	4778134	Glyma.04g058300	4.31108e-13	1.93022e-15	4.89136e-06	6.93994e-07	0.381386	0.435417	0.207729	0.230476
ss715588851	A/G	4	4785042	NA	8.22934e-06	1.03955e-06	0.00548192	0.00277947	0.364391	0.416216	0.192034	0.211455
ss715588860	G/T	4	4789744	NA	2.01812e-09	0.000425823	3.23001e-19	0.366372	0.175671	0.0950385	0.289527	0.0210125
ss715588973	A/G	4	4897711	NA	0.00126589	0.00755583	0.00181592	0.0224084	0.539538	0.393788	0.509503	0.307487
ss715589058	G/A	4	5237529	NA	0.000441214	0.000750263	0.000379463	0.00728512	0.320003	0.30165	0.32519	0.220604
ss715589063	T/G	4	5337934	NA	0.000102085	0.000316448	8.7614e-05	0.0445727	0.300367	0.270756	0.304323	0.127332
ss715589065	C/T	4	5347931	NA	0.000188296	0.00112972	0.000415793	0.0120511	0.304776	0.252646	0.281965	0.179358
ss715589066	T/C	4	5369241	Glyma.04g064500	3.3409e-07	2.72407e-09	2.69989e-08	5.18412e-12	0.282534	0.347672	0.316967	0.429653
ss715589069	T/C	4	5534280	Glyma.04g066400	3.30651e-05	0.000163066	2.51652e-06	0.000987972	0.505562	0.433888	0.624083	0.353453
ss715589070	C/T	4	5535170	Glyma.04g066400	0.00221828	0.00595887	0.000535309	0.0167511	0.468358	0.393514	0.579319	0.316254
ss715589090	A/C	4	5726478	Glyma.04g068500	5.78324e-15	4.10208e-14	6.14073e-15	2.49318e-12	0.871417	0.818939	0.86979	0.712875
ss715589102	G/A	4	6016181	Glyma.04g072200	8.02432e-07	1.26117e-06	2.80425e-07	3.11175e-08	0.473637	0.460504	0.504249	0.56882
ss715589110	C/A	4	6078937	NA	0.404383	0.0846383	0.212035	6.96206e-08	0.0381274	0.0932042	0.0628297	0.406784
ss715589130	T/C	4	6210788	Glyma.04g074600	1.54824e-05	2.66326e-05	2.12734e-05	0.000402162	0.808477	0.764643	0.782674	0.558734
ss715589134	T/G	4	6274604	Glyma.04g075000	1.4476e-07	3.17924e-07	3.65574e-07	7.41461e-05	0.825591	0.781905	0.774249	0.50061
ss715589137	T/G	4	6314609	Glyma.04g075400	0.0024201	0.00321411	0.00320864	0.0150474	0.727229	0.685817	0.686063	0.476782
ss715589211	A/G	4	7055789	Glyma.04g083700	0.101003	0.115257	0.161561	0.00277783	0.208458	0.196065	0.164185	0.552489
ss715589242	T/C	4	7246268	NA	0.00220493	4.79001e-16	7.38171e-05	0.00451485	0.0656337	0.199083	0.0872282	0.0604677
ss715589270	T/C	4	7509179	Glyma.04g087700	0.00497947	0.000237206	0.0193075	0.00173498	0.336622	0.51485	0.257177	0.397909
ss715589288	A/G	4	7646745	NA	0.000177619	0.000120766	0.00017969	0.000177916	0.737508	0.774965	0.736395	0.737348
ss715589300	A/G	4	7726718	NA	0.0361278	0.00262094	0.0686682	0.00630685	0.289627	0.524031	0.233463	0.443781
ss715589302	G/A	4	7744741	Glyma.04g089100	0.0129641	0.000391837	0.0319791	0.00154112	0.315167	0.559096	0.252931	0.461965
ss715589347	T/C	4	8089953	Glyma.04g091700	0.00318517	0.0502291	0.00131237	0.000163019	0.373428	0.204476	0.427157	0.555982
ss715589349	C/T	4	8095691	Glyma.04g091700	0.00466644	0.0606766	0.00206782	0.000297065	0.370052	0.201329	0.423176	0.552463
ss715589363	G/A	4	8198769	NA	0.012847	0.00330844	0.00187092	2.15668e-05	0.29769	0.383387	0.419472	0.716183
ss715589382	G/A	4	8286073	NA	0.153284	0.00145647	0.186504	0.000301435	0.0489549	0.123044	0.0447729	0.142905
ss715589388	G/A	4	8313399	Glyma.04g093600	0.0350399	0.0231019	0.0140901	0.00246276	0.265775	0.297722	0.335569	0.470563
ss715589390	T/C	4	8317926	Glyma.04g093600	0.0272744	0.0205146	0.0112404	0.00209546	0.27912	0.300323	0.345042	0.471218
ss715589420	T/C	4	8447123	NA	0.00603865	0.0157047	0.0145831	0.00133621	0.341422	0.281852	0.286493	0.435321
ss715589426	T/C	4	8485362	Glyma.04g095300	0.000674029	0.00256349	0.002843	8.81754e-05	0.370977	0.310938	0.30625	0.461983
ss715589489	T/C	4	8734530	NA	3.05675e-09	1.57909e-09	9.773e-10	4.30474e-12	0.334706	0.343094	0.349164	0.416847
ss715589494	C/T	4	8758023	Glyma.04g096800	0.00290008	0.00411013	0.00243282	0.0004041	0.285315	0.270781	0.292596	0.365945
ss715589501	G/A	4	8778253	Glyma.04g096800	1.00513e-11	3.30344e-11	8.64886e-12	6.29409e-16	0.315736	0.305021	0.317083	0.400478
ss715589530	A/C	4	8887618	Glyma.04g098100	0.00117764	0.000135323	0.000101091	3.78473e-05	0.275812	0.346794	0.356215	0.387811
ss715589532	T/C	4	8890946	NA	0.00115768	0.000123519	8.65802e-05	4.16715e-05	0.273808	0.346257	0.357573	0.38077
ss715589536	T/C	4	8911992	Glyma.04g098300	0.00540622	0.000899638	0.000794436	0.00101662	0.265525	0.34211	0.347352	0.336951
ss715589567	T/C	4	9037590	NA	3.06092e-08	0.000399846	1.67044e-09	0.345355	0.241349	0.139647	0.269087	0.0303845
ss715589590	C/T	4	9143412	NA	0.000731842	0.130238	0.000117272	0.600343	0.214399	0.079323	0.254537	0.0209088
ss715589629	C/T	4	9318510	NA	0.00127274	0.00109371	0.000457714	3.09524e-05	0.314481	0.320561	0.355292	0.461902
ss715587028	C/T	4	10111162	NA	0.0024234	0.0278202	0.00918758	0.715263	0.49987	0.297296	0.388145	0.0198464
ss715587040	C/T	4	10527457	NA	0.00150527	0.0198671	0.000218517	0.551714	0.21984	0.147973	0.269135	0.0264826
ss715587041	T/C	4	10558763	NA	0.00144188	0.0204245	0.00609416	0.702472	0.507759	0.304563	0.396263	0.020879
ss715587045	C/T	4	10812514	NA	0.00582074	0.0527287	0.0018655	0.608319	0.210762	0.133416	0.247547	0.0236332
ss715587065	A/G	4	12162899	Glyma.04g110300	1.62542e-05	0.0102046	1.32161e-07	0.460099	0.239003	0.125868	0.312128	0.0283056
ss715587230	C/T	4	18023776	NA	2.34427e-11	5.58056e-08	1.0508e-18	1.46041e-25	0.273825	0.210579	0.399292	0.511717
ss715587260	C/A	4	19006563	NA	4.69436e-40	5.3253e-14	6.43609e-84	9.80986e-28	0.238207	0.122208	0.393273	0.188157
ss715587741	A/G	4	20718762	NA	0.000196118	0.00145489	4.19858e-07	8.02129e-10	0.270174	0.219458	0.41595	0.56166
ss715587730	A/G	4	21006592	NA	9.71092e-08	9.17742e-06	2.28949e-13	5.26553e-17	0.283035	0.223048	0.440663	0.540079
ss715587718	A/C	4	21391395	NA	0.000673716	0.00529331	3.24989e-06	2.52092e-08	0.260924	0.200617	0.406158	0.535725
ss715587680	A/C	4	22524587	NA	3.34402e-10	3.20645e-07	1.91459e-17	1.41718e-23	0.285129	0.218893	0.432537	0.553814
ss715630058	T/C	4	26639420	NA	0.00420228	0.000603068	2.72037e-06	2.82783e-09	0.200789	0.254891	0.394735	0.568342
ss715630059	T/C	4	26666710	NA	0.00336231	0.000467414	1.25703e-06	2.42318e-09	0.199941	0.252074	0.396782	0.545426
ss715630061	T/C	4	26702045	NA	0.0194214	0.0055845	0.000122885	1.05086e-06	0.188883	0.237411	0.376433	0.546192
ss715630063	T/C	4	26747531	Glyma.04g145500	0.00229566	0.000293808	7.7135e-07	6.69473e-10	0.202396	0.253444	0.390131	0.547421
ss715630064	A/G	4	26787764	NA	0.00333347	0.000508096	1.74064e-06	2.24861e-09	0.199979	0.249673	0.388574	0.546495
ss715630087	C/A	4	27475628	NA	0.00237961	0.0393426	7.51032e-09	0.000640549	0.130628	0.0828839	0.290501	0.150136
ss715630088	A/C	4	27557401	Glyma.04g146600	0.000643897	5.05048e-05	3.31713e-08	5.78876e-12	0.207147	0.259042	0.397	0.554782
ss715630090	T/C	4	27597029	NA	0.00169431	0.000150097	3.01864e-07	1.71015e-10	0.203292	0.260171	0.395078	0.552953
ss715587406	T/C	4	28824623	NA	3.33235e-08	6.30361e-11	2.6127e-19	1.79363e-28	0.215641	0.266938	0.410748	0.561707
ss715587370	A/G	4	29795613	NA	0.00099144	0.00011136	2.93744e-07	1.90012e-10	0.215151	0.265519	0.393322	0.547075
ss715587362	T/C	4	30123651	NA	0.00682702	0.000646439	1.61274e-05	3.01128e-09	0.210504	0.288154	0.403351	0.672384
ss715587360	T/C	4	30187490	NA	0.000963803	6.87746e-05	2.50387e-07	1.82283e-11	0.216149	0.276714	0.397378	0.598029
ss715587357	A/G	4	30248413	NA	0.000424395	1.99378e-05	2.87267e-08	7.20114e-12	0.21623	0.277688	0.400341	0.551867
ss715587354	G/A	4	30314753	NA	0.000365195	1.8436e-05	4.51854e-08	6.0653e-12	0.219252	0.279061	0.391805	0.55466
ss715587338	T/C	4	30626979	NA	6.61655e-11	3.10114e-15	5.71582e-24	1.62661e-35	0.23176	0.295288	0.414004	0.566081
ss715587337	T/C	4	30724329	NA	0.00145907	0.000124748	6.45448e-07	7.51268e-10	0.214163	0.274179	0.394581	0.545548
ss715587326	A/G	4	31165753	NA	0.000411882	1.94387e-05	2.75551e-08	8.67787e-12	0.216528	0.277735	0.400391	0.547349
ss715587428	T/C	4	31601236	NA	0.000212061	8.38405e-06	6.40013e-09	7.95371e-13	0.219792	0.279841	0.404299	0.556307
ss715587431	T/C	4	31715861	NA	0.00142896	0.000116372	6.01779e-07	5.15307e-10	0.214583	0.275677	0.395915	0.553678
ss715587436	T/C	4	32026299	NA	0.000245369	1.08441e-05	6.10667e-09	1.23875e-12	0.21752	0.275937	0.406307	0.55059
ss715587463	G/T	4	32782075	NA	6.74234e-11	5.27748e-15	5.97408e-24	2.7697e-37	0.231755	0.292177	0.413998	0.589942
ss715587523	C/A	4	35006185	NA	4.50573e-14	4.66323e-19	1.7005e-31	1.86704e-44	0.232785	0.288134	0.41555	0.543651
ss715587524	A/G	4	35045798	NA	7.1604e-09	6.42042e-12	1.86701e-19	4.10471e-27	0.228843	0.285101	0.413664	0.539958
ss715587534	T/C	4	35367477	NA	0.000629645	4.7253e-05	8.34518e-08	7.05585e-11	0.217447	0.273371	0.401268	0.540422
ss715587556	T/C	4	36245625	NA	6.13995e-09	6.10304e-12	1.45537e-19	2.26189e-27	0.22929	0.284407	0.41371	0.541733
ss715587563	G/A	4	36480919	NA	0.0143006	0.00363892	0.00011577	3.91209e-06	0.201349	0.253953	0.379216	0.499929
ss715587578	T/C	4	36944047	NA	0.0155472	0.00179443	4.78372e-05	1.91021e-06	0.198811	0.281438	0.412656	0.528457
ss715587823	T/C	4	39484148	NA	0.0894175	0.0268147	0.00389295	0.000633791	0.17292	0.252819	0.376624	0.493765
ss715587834	A/G	4	39731223	NA	6.56804e-09	1.0448e-13	3.82893e-21	2.00734e-28	0.228495	0.314972	0.439156	0.558295
ss715587898	A/G	4	41468715	NA	0.0194267	0.00275021	5.33014e-05	1.38946e-06	0.176282	0.244921	0.372973	0.488187
ss715587919	C/T	4	42124793	NA	0.0210188	1.247e-10	0.0503162	2.37349e-85	0.0339448	0.102534	0.0285137	0.39807
ss715587945	G/A	4	43013947	NA	0.0343615	3.62709e-05	0.157132	1.38049e-06	0.0438869	0.0912229	0.0283819	0.108645
ss715588027	A/G	4	43862065	NA	0.00206564	0.00231978	0.00190994	0.00265387	0.650281	0.636301	0.659786	0.620226
ss715588036	C/A	4	43971465	Glyma.04g176600	0.00156575	1.14189e-06	7.66427e-08	0.00100661	0.171098	0.29784	0.341293	0.179642
ss715588054	G/A	4	44142247	NA	3.16006e-05	0.00321952	6.46267e-06	0.122729	0.529751	0.311147	0.606893	0.127508
ss715588059	T/G	4	44161065	Glyma.04g177600	1.99325e-05	0.00229989	2.97338e-06	0.101998	0.53766	0.320043	0.627619	0.135452
ss715588110	T/C	4	44734784	NA	1.89959e-26	7.91879e-29	2.19634e-74	0.00353646	0.183397	0.193718	0.363004	0.0436986
ss715588230	A/G	4	45741274	NA	0.0095975	0.00359793	0.00171352	0.00263029	0.503878	0.626351	0.724979	0.6673
ss715588232	A/G	4	45761669	NA	0.000441824	8.71024e-05	2.40795e-05	4.99035e-05	0.560945	0.684242	0.787446	0.728272
ss715588279	G/A	4	46118547	NA	7.26921e-09	4.4484e-11	2.07063e-09	1.4226e-10	0.377541	0.456456	0.39709	0.438525
ss715588329	T/C	4	46378459	Glyma.04g192300	0.722393	0.370409	0.510684	0.00141067	0.0151761	0.0557192	0.0366883	0.30215
ss715588359	A/G	4	46678679	Glyma.04g194900	0.132942	0.0096609	0.0687675	0.00253143	0.166874	0.380383	0.221327	0.490978
ss715588377	G/A	4	46806596	Glyma.04g196200	0.407234	0.142206	0.330437	0.000911142	0.0586101	0.128732	0.073288	0.412914
ss715588418	G/T	4	47064124	Glyma.04g198400	0.00132897	0.0015883	6.61127e-05	1.93389e-06	0.346357	0.338162	0.484031	0.651158
ss715588458	T/G	4	47290025	Glyma.04g200400	0.000137141	0.000225005	0.000280711	0.000402142	0.629455	0.593353	0.577405	0.551707
ss715588460	C/A	4	47296603	Glyma.04g200400	0.000172059	0.000285578	0.000362127	0.000637885	0.62899	0.590938	0.573319	0.531818
ss715588465	C/T	4	47306720	NA	0.000598577	0.000523536	0.000948434	0.0038518	0.722238	0.737341	0.671302	0.524214
ss715588473	C/T	4	47346638	NA	0.00297536	0.00389699	0.00781444	0.0404805	0.622336	0.589562	0.507615	0.325213
ss715588491	A/G	4	47424861	Glyma.04g201300	0.00282263	0.00352103	0.00556945	0.0445972	0.627425	0.600519	0.545941	0.314309
ss715588493	A/G	4	47432433	Glyma.04g201400	0.00159286	0.00142193	0.00213287	0.0187712	0.75576	0.772157	0.714338	0.433599
ss715588543	C/T	4	48009592	Glyma.04g207600	0.380978	0.0027951	0.00776101	0.304933	0.0121216	0.0506619	0.0394847	0.0143567
ss715588676	G/A	4	49178038	NA	0.147568	0.0363946	1.6921e-05	0.037007	0.0497259	0.0757371	0.176048	0.0754552
ss715588716	C/T	4	49518574	Glyma.04g224900	0.00611689	0.00456274	0.0644395	0.000623608	0.361799	0.381568	0.201569	0.517749
ss715588736	A/G	4	49626604	Glyma.04g226700	0.00630041	0.00406394	0.108505	3.45542e-05	0.293358	0.315787	0.139966	0.559307
ss715588738	T/C	4	49645171	NA	0.0114099	0.0092649	0.114572	0.000508851	0.267152	0.278191	0.138716	0.429498
ss715588745	T/C	4	49706352	Glyma.04g227700	0.00677087	0.00534272	0.0972934	0.00133543	0.284881	0.296768	0.144305	0.365626
ss715588770	A/G	4	49828162	Glyma.04g229400	0.000875034	0.00211234	0.0272476	0.00152976	0.372121	0.330666	0.206879	0.345873
ss715588772	C/T	4	49845456	NA	0.0999928	0.0570536	0.00116551	0.154216	0.112116	0.135115	0.273586	0.0933254
ss715588773	A/G	4	49846951	NA	0.00165315	0.00229717	0.0219955	0.00219898	0.382115	0.364163	0.23946	0.366547
ss715588778	T/C	4	49873994	NA	0.0131009	0.0049309	5.75231e-07	0.00923704	0.121217	0.140946	0.291729	0.128426
ss715588805	C/T	4	49998926	NA	0.00994924	0.0149495	0.0453988	0.00012289	0.196188	0.181963	0.141287	0.337892
ss715588822	G/T	4	50112351	NA	0.00641902	0.00538034	0.0136374	0.00241885	0.502179	0.521295	0.422345	0.610219
ss715588885	C/T	4	50672102	NA	0.0259057	0.0305523	0.00208509	0.00067692	0.280241	0.268095	0.466147	0.551829
ss715588954	G/A	4	51375575	NA	0.0868583	0.00968055	0.0505547	2.48999e-08	0.0850696	0.140125	0.099789	0.380558
ss715588980	G/A	4	51580551	Glyma.04g248900	4.06131e-05	2.92365e-05	7.27649e-05	0.000116944	0.551598	0.568835	0.52125	0.496751
ss715588987	A/G	4	51751761	NA	0.0168855	0.00790861	0.00150093	0.000262671	0.34201	0.405437	0.548629	0.709047
ss715588999	G/A	4	51866291	NA	0.0195015	0.0133966	0.00744926	0.0027184	0.437684	0.484489	0.559995	0.69777
ss715589027	C/T	4	52122999	NA	0.0194123	0.0388313	0.00142329	0.00324208	0.277138	0.231327	0.447712	0.393779
ss715589041	A/G	4	52360037	NA	0.000393286	0.000541324	0.000572498	0.0156806	0.784708	0.74719	0.740698	0.391472
ss715592629	A/G	5	37228	NA	0.00240436	0.00583264	0.00266659	0.215057	0.671085	0.558817	0.657592	0.150705
ss715592548	A/C	5	498662	NA	0.0572135	0.000551236	0.0177039	0.000259132	0.109242	0.2317	0.14356	0.249388
ss715592539	C/T	5	595812	NA	0.000298277	0.000393919	0.00570514	0.000628248	0.447708	0.433595	0.298128	0.409962
ss715592500	A/C	5	1092569	Glyma.05g011900	0.0198464	0.00173758	0.00110138	0.000264259	0.292714	0.466398	0.499593	0.606209
ss715592476	C/T	5	1478994	Glyma.05g016600	0.136249	0.00163773	0.418986	0.235273	0.0554621	0.132372	0.0271112	0.042614
ss715592472	C/T	5	1536037	Glyma.05g017500	0.17384	0.0187133	0.026038	0.00154918	0.162709	0.383737	0.350572	0.64924
ss715591921	A/G	5	2078083	NA	0.490095	0.160134	0.275474	3.90856e-27	0.0178788	0.0402014	0.0302308	0.467453
ss715592290	T/C	5	2125540	Glyma.05g024400	0.215363	0.0521312	0.0869623	2.52913e-49	0.0245802	0.0400154	0.0349028	0.435202
ss715592433	G/A	5	2357871	Glyma.05g027100	0.000359471	0.00805314	0.00158677	0.282683	0.668986	0.399037	0.536306	0.103003
ss715592458	G/T	5	2424436	NA	0.971253	0.858503	0.852466	4.55922e-05	0.00046521	0.00319756	0.00339248	0.134115
ss715592604	A/G	5	2563867	NA	0.00151989	0.00935804	0.00126524	0.000809263	0.540769	0.387082	0.556776	0.596276
ss715589772	T/C	5	2742629	Glyma.05g031500	0.0521192	0.0279463	0.0230933	0.000866411	0.241363	0.291095	0.30627	0.574304
ss715589780	C/T	5	2749364	Glyma.05g031600	0.000636719	0.0484995	0.0170552	0.676816	0.0924408	0.0502712	0.0619884	0.00861682
ss715589818	A/C	5	2813065	NA	0.205212	0.387365	0.334134	4.6505e-05	0.0698628	0.043208	0.0497374	0.309644
ss715589847	G/T	5	2908128	NA	0.550569	0.558986	0.5408	0.00195514	0.0321741	0.0312336	0.0332815	0.290993
ss715589860	C/A	5	2936643	Glyma.05g033800	0.413817	0.222306	0.355909	0.000392097	0.047322	0.0800361	0.055611	0.329062
ss715589892	A/C	5	3047319	Glyma.05g034700	0.472539	0.161731	0.36315	0.000329647	0.0396581	0.0950394	0.0542817	0.332887
ss715589904	G/A	5	3071025	NA	0.160403	0.0171894	0.0577809	2.81396e-10	0.0553909	0.102733	0.0787056	0.346222
ss715589964	G/A	5	3201718	NA	0.356789	0.0907296	0.278901	1.77715e-05	0.0481783	0.103265	0.0591077	0.347505
ss715589989	T/C	5	3255369	NA	0.637323	0.440793	0.62149	0.000424786	0.0235321	0.0468912	0.025154	0.365889
ss715590001	T/G	5	3280126	Glyma.05g037100	0.0169143	0.0229069	0.00931291	0.00125905	0.356869	0.330171	0.40983	0.594812
ss715590035	G/A	5	3386726	NA	4.71908e-07	6.58016e-06	7.30108e-08	3.80392e-08	0.611823	0.508818	0.687021	0.713847
ss715590039	C/T	5	3424923	NA	0.291092	0.287944	0.361602	0.00119304	0.0888915	0.0897119	0.0723164	0.454027
ss715590041	G/T	5	3425723	NA	0.305925	0.302475	0.379475	0.00165085	0.0873475	0.0882373	0.0702506	0.451971
ss715590047	T/C	5	3440705	Glyma.05g038700	0.0136269	0.0233593	0.00379249	0.710944	0.269402	0.238705	0.341002	0.0181432
ss715590055	C/A	5	3466794	Glyma.05g039100	0.0996062	0.0897498	0.129659	6.8645e-07	0.115152	0.119662	0.103496	0.530523
ss715590082	T/C	5	3546513	NA	0.00177398	0.00616822	0.000251012	0.682299	0.306522	0.254408	0.38643	0.0191221
ss715590131	C/T	5	3755641	NA	1.49958e-05	1.02933e-05	4.21701e-06	0.0001387	0.413062	0.424932	0.453086	0.342557
ss715590148	T/C	5	3805723	NA	0.00325838	0.00224151	0.00171442	0.0096268	0.378192	0.401335	0.417957	0.311225
ss715590171	A/G	5	3906282	NA	0.000254825	3.52627e-05	1.78428e-05	0.000570251	0.215798	0.253118	0.265592	0.199995
ss715590248	T/C	5	4269814	Glyma.05g047900	2.26222e-17	3.81298e-16	2.14009e-17	0.000576637	0.326044	0.308947	0.326377	0.108474
ss715590280	C/A	5	4352303	Glyma.05g048900	0.915173	0.856741	0.410495	1.95453e-05	0.00189691	0.0044374	0.0361888	0.277777
ss715590383	T/C	5	4545186	NA	9.91223e-05	0.000155539	7.47251e-05	0.000301773	0.727797	0.688975	0.752556	0.633226
ss715590393	A/G	5	4567128	NA	8.08765e-12	2.91332e-11	3.39255e-12	1.75191e-10	0.787347	0.748465	0.814107	0.695119
ss715590419	A/G	5	4604248	NA	2.18887e-09	8.6416e-09	1.97171e-13	9.07649e-14	0.39693	0.375494	0.541227	0.553312
ss715590421	A/G	5	4605275	NA	4.16598e-09	1.57298e-08	3.93026e-13	3.50135e-13	0.393643	0.372377	0.540789	0.542633
ss715590551	C/T	5	4782386	NA	0.00218199	0.00128057	0.000804596	0.00129861	0.578602	0.634327	0.684298	0.632842
ss715590588	A/C	5	4813177	Glyma.05g053300	0.0064991	0.00308158	0.00301103	0.00298121	0.532968	0.62304	0.625908	0.627142
ss715590805	T/C	5	4985050	NA	0.000294003	3.02912e-05	2.18248e-06	8.14819e-07	0.307961	0.377154	0.456191	0.485821
ss715591053	G/A	5	5162077	Glyma.05g056400	7.74694e-07	5.46705e-09	8.02153e-10	1.02936e-10	0.44184	0.573483	0.625529	0.682226
ss715591143	A/G	5	5221711	NA	0.0313294	0.0117881	0.00828055	0.00273103	0.345073	0.44943	0.48822	0.615027
ss715591367	G/A	5	5381035	Glyma.05g058100	0.0298009	0.0124908	0.00887683	0.00258043	0.387191	0.494983	0.538974	0.707995
ss715591394	T/C	5	5397251	NA	0.00161676	0.0239316	0.00115404	0.00693937	0.699211	0.382333	0.743006	0.521664
ss715591532	C/T	5	5480565	Glyma.05g059000	1.11401e-06	2.28217e-06	1.04478e-07	0.00115763	0.66074	0.626908	0.776076	0.345574
ss715591535	A/G	5	5481285	Glyma.05g059000	2.99573e-13	1.05441e-12	1.81068e-15	8.64106e-07	0.689244	0.661514	0.805113	0.37212
ss715591544	G/A	5	5486958	NA	0.00328965	0.00419208	0.00122566	0.0521197	0.584166	0.556673	0.700586	0.288689
ss715591611	T/C	5	5524893	NA	0.000121237	9.82528e-05	7.96545e-05	0.000113207	0.805741	0.827756	0.850017	0.812888
ss715591712	T/C	5	5621714	Glyma.05g060300	0.000546191	0.00161611	0.000137977	0.0158194	0.48823	0.420605	0.575946	0.279767
ss715591879	A/G	5	5714957	NA	2.57964e-10	4.89254e-09	2.7116e-13	3.88974e-15	0.57199	0.505458	0.732141	0.836635
ss715591938	A/G	5	5753185	NA	5.4834e-09	8.02585e-08	2.28983e-11	6.81543e-13	0.571859	0.500486	0.722378	0.823972
ss715592233	T/C	5	5884263	NA	2.20435e-06	2.20435e-06	2.56192e-06	2.20435e-06	0.91806	0.91806	0.905789	0.91806
ss715592274	A/G	5	6096489	NA	0.000532006	0.000532006	0.000580117	0.000532006	0.857143	0.857143	0.844842	0.857143
ss715592279	C/T	5	6098242	NA	5.00092e-05	5.00092e-05	5.60211e-05	5.00092e-05	0.891586	0.891586	0.879332	0.891586
ss715592287	A/G	5	6197903	Glyma.05g063800	0.00143644	0.00143644	0.00154779	0.00143644	0.835505	0.835505	0.823301	0.835505
ss715592296	A/G	5	6290680	Glyma.05g064400	0.00301231	0.00304084	0.00321866	0.00313122	0.814815	0.813076	0.802635	0.807686
ss715592297	T/C	5	6291887	Glyma.05g064400	4.42383e-07	4.64226e-07	5.24049e-07	4.88375e-07	0.927273	0.923772	0.914997	0.920096
ss715592308	T/C	5	6447103	NA	0.00116232	0.00116232	0.00125565	0.00116232	0.840629	0.840629	0.828395	0.840629
ss715592309	T/C	5	6468493	Glyma.05g065900	2.57121e-07	2.57121e-07	3.06786e-07	2.57121e-07	0.929942	0.929942	0.917614	0.929942
ss715592315	T/C	5	6605607	NA	0.000391689	0.000391689	0.000428552	0.000391689	0.862745	0.862745	0.850464	0.862745
ss715592334	T/C	5	6939187	NA	8.76307e-06	8.83398e-06	9.72774e-06	9.2021e-06	0.905583	0.904846	0.896057	0.901117
ss715592361	T/G	5	7374284	NA	0.00196925	0.00198926	0.00211429	0.00207422	0.827258	0.825517	0.815064	0.818337
ss715592375	A/G	5	7534622	NA	0.000381673	0.000671549	0.000443246	0.0176246	0.848894	0.775328	0.829099	0.400699
ss715592451	T/C	5	8820984	NA	2.25146e-05	4.87131e-05	2.76244e-05	0.0040713	0.884939	0.811183	0.865088	0.434979
ss715590028	C/T	5	9594322	NA	0.000275253	0.000275253	0.000302335	0.000298825	0.868695	0.868695	0.856434	0.857955
ss715590007	T/C	5	10169469	NA	8.26744e-06	8.59036e-06	9.46205e-06	9.30644e-06	0.908571	0.905073	0.896281	0.897786
ss715589997	A/G	5	10332117	NA	3.91888e-08	3.91888e-08	4.78058e-08	4.66233e-08	0.937867	0.937867	0.925562	0.927108
ss715589987	T/C	5	10574297	NA	1.24172e-05	1.24172e-05	1.41433e-05	1.36811e-05	0.905204	0.905204	0.892916	0.896045
ss715589979	A/G	5	10738622	NA	1.79413e-05	1.79413e-05	2.03414e-05	1.96637e-05	0.901943	0.901943	0.889682	0.892982
ss715589970	A/G	5	10877456	NA	3.83389e-06	3.83389e-06	4.42668e-06	3.83389e-06	0.914333	0.914333	0.902064	0.914333
ss715589969	T/C	5	10905348	NA	3.15485e-06	3.15485e-06	3.65216e-06	3.50993e-06	0.915683	0.915683	0.903388	0.906716
ss715589958	T/C	5	11158785	NA	8.84719e-06	8.84719e-06	1.01147e-05	9.94678e-06	0.908027	0.908027	0.895762	0.89729
ss715589957	A/C	5	11170428	NA	2.5535e-07	2.5535e-07	3.04476e-07	2.90457e-07	0.929974	0.929974	0.917697	0.920978
ss715589951	A/G	5	11229193	NA	2.86941e-06	2.86941e-06	3.32445e-06	3.26384e-06	0.916325	0.916325	0.904055	0.905584
ss715589937	A/G	5	11498476	NA	1.98879e-05	1.98879e-05	2.25269e-05	1.98879e-05	0.90099	0.90099	0.888705	0.90099
ss715589924	A/G	5	11657166	NA	0.00262113	0.00262113	0.00280509	0.002782	0.819071	0.819071	0.806886	0.808366
ss715589753	T/C	5	11759536	NA	6.65159e-06	6.65159e-06	7.63017e-06	7.50036e-06	0.910277	0.910277	0.898011	0.89954
ss715592666	A/G	5	12063072	NA	1.60218e-06	1.60218e-06	1.86973e-06	1.8337e-06	0.920068	0.920068	0.907771	0.909316
ss715590105	T/C	5	13696958	NA	3.53982e-07	3.53982e-07	4.20742e-07	4.01367e-07	0.928393	0.928393	0.916066	0.919421
ss715590099	T/G	5	14123108	NA	4.0311e-06	4.0311e-06	4.66277e-06	4.47743e-06	0.913978	0.913978	0.901506	0.904972
ss715590091	A/G	5	14790109	NA	3.75774e-06	3.75774e-06	4.34497e-06	4.17916e-06	0.914474	0.914474	0.902104	0.90541
ss715590087	T/C	5	14906246	NA	1.05241e-06	1.05241e-06	1.23391e-06	1.18205e-06	0.92257	0.92257	0.910297	0.913601
ss715589908	T/C	5	17366551	NA	0.000362221	0.000362221	0.000396522	0.000387004	0.864109	0.864109	0.851877	0.855153
ss715589838	A/G	5	19131189	NA	1.19427e-05	1.19427e-05	1.36054e-05	1.33869e-05	0.905537	0.905537	0.893274	0.894793
ss715589811	A/G	5	19891015	NA	4.50326e-06	4.50326e-06	5.19117e-06	5.09843e-06	0.913186	0.913186	0.900893	0.902447
ss715589809	C/T	5	19982333	NA	0.00498851	1.84332e-08	0.000263706	5.38731e-44	0.0600967	0.130267	0.080097	0.403467
ss715589800	A/C	5	20153815	NA	1.56142e-05	1.56142e-05	1.7732e-05	1.74523e-05	0.903199	0.903199	0.890937	0.892466
ss715589797	T/C	5	20264031	Glyma.05g090400	2.34405e-05	2.34405e-05	2.64996e-05	2.56341e-05	0.899432	0.899432	0.887148	0.890465
ss715589794	A/G	5	20264726	Glyma.05g090400	5.95755e-09	5.95755e-09	7.43044e-09	7.00345e-09	0.94421	0.94421	0.931926	0.935209
ss715589787	T/C	5	20332517	NA	4.68419e-06	4.68419e-06	5.39565e-06	5.19655e-06	0.912901	0.912901	0.900633	0.903886
ss715589776	A/G	5	20449068	NA	1.88707e-05	1.88707e-05	2.13991e-05	2.06802e-05	0.901478	0.901478	0.889141	0.892485
ss715590200	A/G	5	23954032	NA	4.07175e-06	4.7896e-06	4.69797e-06	5.12372e-06	0.913907	0.899989	0.901639	0.89424
ss715590201	A/C	5	23964978	Glyma.05g094300	2.36797e-08	2.98867e-08	2.90494e-08	3.38513e-08	0.939698	0.925716	0.927417	0.918278
ss715590209	A/G	5	24193817	NA	3.11911e-06	5.52163e-05	8.84902e-06	0.0349426	0.721952	0.558254	0.661218	0.209828
ss715590212	G/A	5	24314289	NA	1.70554e-06	0.0101871	0.0570062	0.877325	0.108381	0.0545622	0.039403	0.00208983
ss715590238	A/G	5	25462356	NA	4.20592e-06	4.91816e-05	1.16334e-05	0.039661	0.720338	0.576254	0.659624	0.205607
ss715590255	A/G	5	26029139	NA	0.00132077	0.00187104	0.00162826	0.0370665	0.828257	0.773736	0.795267	0.367301
ss715590264	A/C	5	26328163	NA	0.00010456	0.000145456	0.000132224	0.0103091	0.870504	0.833054	0.84379	0.407209
ss715590267	A/G	5	26387482	NA	0.00308834	0.00392425	0.00355029	0.0547904	0.804966	0.761948	0.779784	0.352727
ss715590275	T/C	5	26642802	Glyma.05g100400	1.30692e-05	2.09102e-05	1.79133e-05	0.00405756	0.894761	0.851319	0.865499	0.420664
ss715590285	T/G	5	26927664	NA	5.50819e-10	1.0637e-09	8.11711e-10	1.66973e-05	0.929738	0.898562	0.911308	0.486113
ss715590289	T/C	5	27007046	NA	1.87898e-06	3.11621e-06	2.38273e-06	0.0014532	0.89889	0.85975	0.880408	0.436067
ss715590354	T/G	5	28244926	NA	7.693e-07	7.18312e-08	7.761e-09	3.98488e-07	0.49312	0.566183	0.63607	0.51328
ss715590356	A/G	5	28259518	NA	6.37589e-22	1.18863e-25	3.70257e-29	5.67867e-23	0.519684	0.593614	0.664267	0.540417
ss715590384	C/T	5	28707428	NA	1.33963e-08	3.66728e-10	1.05135e-10	1.6671e-08	0.548706	0.646089	0.68065	0.54287
ss715590386	T/C	5	28758005	NA	0.00323168	0.000967682	0.000750833	0.00225252	0.481555	0.587762	0.610766	0.512855
ss715590399	A/C	5	28981486	NA	0.00938574	0.00413876	0.00362222	0.00628943	0.470524	0.561543	0.576761	0.514526
ss715590427	G/A	5	29409041	NA	1.24346e-05	1.06931e-05	2.32089e-05	0.000123036	0.88776	0.901697	0.831264	0.688365
ss715590430	T/C	5	29473261	NA	2.24484e-13	1.50501e-13	1.05028e-12	6.94889e-11	0.945603	0.959577	0.892607	0.755299
ss715590440	C/A	5	29745619	Glyma.05g111800	0.0133142	0.100302	0.00129691	0.97438	0.258669	0.146482	0.380431	0.000237992
ss715590444	A/G	5	29852798	Glyma.05g112300	0.000509671	5.0542e-06	0.019198	1.97813e-10	0.309645	0.462567	0.181302	0.814217
ss715590466	T/C	5	30217098	NA	0.000258087	0.000287329	0.000380748	0.000403711	0.852946	0.839446	0.80455	0.797381
ss715590467	A/G	5	30242970	NA	0.00016887	0.000188895	0.000254316	0.000285759	0.859163	0.845761	0.810708	0.797163
ss715590472	A/G	5	30377957	NA	2.17691e-19	4.95727e-10	1.09837e-29	0.398483	0.352499	0.218066	0.488988	0.0222216
ss715590507	A/G	5	30718586	NA	2.8876e-10	3.57632e-10	7.4568e-10	9.76213e-10	0.928619	0.918777	0.885352	0.873242
ss715590553	T/C	5	31093832	Glyma.05g118000	0.00240009	0.0033585	0.00296073	0.00315324	0.794611	0.738888	0.75956	0.749196
ss715590575	A/G	5	31198107	NA	4.64634e-05	4.51067e-07	0.00827764	7.2286e-15	0.27505	0.369821	0.157435	0.731821
ss715590578	C/T	5	31225858	NA	0.00754117	0.0958151	0.000442572	0.767191	0.295573	0.152085	0.448123	0.0126356
ss715590580	C/A	5	31228868	Glyma.05g119400	0.00287242	0.0632639	9.91935e-05	0.728981	0.304787	0.158524	0.454996	0.0153186
ss715590582	C/T	5	31231117	Glyma.05g119400	0.00289839	0.0630151	0.000100639	0.728355	0.304711	0.158869	0.454914	0.0153821
ss715590586	A/G	5	31243247	Glyma.05g119500	0.0133144	0.126913	0.0011254	0.816085	0.287375	0.144453	0.437583	0.00879728
ss715590604	T/C	5	31325368	Glyma.05g120300	0.0106361	0.0381207	0.00237643	0.0866503	0.440468	0.312124	0.599859	0.231246
ss715590605	A/G	5	31331780	Glyma.05g120400	0.00101887	0.00719366	0.000102636	0.0267389	0.480405	0.348753	0.641843	0.260731
ss715590607	G/A	5	31367025	NA	0.000411058	0.000484976	3.46854e-05	0.00323298	0.400592	0.393012	0.514602	0.305669
ss715590639	C/T	5	31551588	NA	2.87125e-11	8.55102e-05	5.50848e-15	0.51627	0.199427	0.107621	0.243376	0.0144484
ss715590656	A/C	5	31603760	Glyma.05g122500	0.0191455	0.107535	0.092695	5.15103e-05	0.11276	0.0722107	0.076049	0.220631
ss715590679	C/T	5	31713170	Glyma.05g123400	0.0409053	0.0021359	0.00354926	0.00175846	0.105304	0.173139	0.162348	0.177202
ss715590691	C/T	5	31756133	NA	0.00025209	0.00691406	7.51908e-05	0.00267787	0.387616	0.250322	0.436953	0.290385
ss715590724	G/A	5	31963188	Glyma.05g126400	8.76739e-05	0.00312793	1.59658e-10	0.329339	0.0861831	0.0631199	0.149981	0.0189259
ss715590740	A/G	5	32123938	NA	0.463606	0.623463	0.106646	5.95478e-22	0.0138031	0.00876221	0.0327676	0.245931
ss715590751	G/T	5	32324964	Glyma.05g130300	0.0466892	0.000731869	0.0223529	0.00010431	0.101875	0.195108	0.120418	0.233002
ss715590840	A/G	5	33244691	Glyma.05g139900	1.51726e-16	8.38415e-14	3.21704e-18	1.10204e-06	0.20321	0.180006	0.216774	0.109882
ss715590857	T/C	5	33356842	NA	0.0001396	5.05794e-05	5.90695e-05	4.55467e-07	0.295114	0.321683	0.317647	0.441931
ss715590858	A/G	5	33362732	NA	0.0157306	0.00778279	0.00308203	0.0942316	0.145812	0.16465	0.188329	0.0927718
ss715590863	G/T	5	33438894	Glyma.05g141000	1.41659e-06	4.29826e-06	3.65585e-06	1.02128e-09	0.360369	0.336743	0.340203	0.512045
ss715590901	T/G	5	33778051	NA	0.00249041	0.00189197	0.00125645	0.00745693	0.664954	0.701081	0.756384	0.527794
ss715590912	G/A	5	33844667	Glyma.05g144600	1.22194e-07	1.27384e-05	2.94379e-07	0.177117	0.432272	0.327569	0.412626	0.0734078
ss715590913	A/G	5	33869069	NA	9.66003e-05	0.00125772	0.000319455	0.340241	0.4304	0.324274	0.381069	0.0628561
ss715590971	T/C	5	34112269	Glyma.05g147100	5.71213e-18	2.96276e-17	3.24655e-18	0.000822276	0.38711	0.375216	0.39118	0.118037
ss715590972	T/C	5	34132184	NA	0.0031548	0.00236184	0.0021891	0.0596368	0.598231	0.63247	0.641561	0.278103
ss715591005	G/A	5	34377919	Glyma.05g149700	1.19164e-24	1.00021e-11	1.11917e-38	0.12557	0.175929	0.109961	0.234702	0.0221369
ss715591006	T/C	5	34386052	Glyma.05g149800	1.30017e-05	2.44311e-05	1.54908e-06	0.00832178	0.392091	0.373762	0.453693	0.196336
ss715591011	T/C	5	34442379	Glyma.05g150600	0.00213559	0.00150424	0.001552	0.00386743	0.651619	0.694971	0.69106	0.5805
ss715591023	G/A	5	34504893	Glyma.05g151300	0.00198344	0.00152142	0.00147595	0.00150731	0.654708	0.687139	0.690889	0.688289
ss715591038	T/C	5	34683926	Glyma.05g153100	0.00353843	0.00292186	0.00477231	0.00282053	0.654719	0.681241	0.614101	0.686178
ss715591043	G/A	5	34694965	NA	7.80608e-30	6.90749e-32	1.52026e-31	9.22671e-22	0.197899	0.206494	0.205072	0.162036
ss715591077	A/G	5	34946894	Glyma.05g156900	0.000343007	0.000691695	0.000783305	0.0156701	0.459586	0.421998	0.415353	0.254567
ss715591081	T/G	5	34963636	NA	1.34295e-07	6.19487e-06	0.000315176	0.00869224	0.410219	0.329094	0.242169	0.161288
ss715591109	G/T	5	35120139	Glyma.05g159000	0.078727	0.0319268	0.084992	0.00192175	0.187934	0.250706	0.182503	0.441554
ss715591117	G/A	5	35157304	NA	0.00120736	0.0245681	0.000405751	0.55506	0.203537	0.128929	0.228139	0.0244964
ss715591141	C/T	5	35309800	Glyma.05g161600	0.00607268	0.0387198	0.0227177	0.000530613	0.223744	0.154068	0.174879	0.308285
ss715591161	A/C	5	35478418	Glyma.05g163600	1.59922e-18	2.17069e-08	2.31186e-06	0.89989	0.145817	0.0879146	0.0730382	0.00125515
ss715591194	C/T	5	35722019	Glyma.05g166700	6.77057e-05	2.06861e-09	3.81847e-05	1.05025e-17	0.189823	0.321399	0.197777	0.539979
ss715591312	A/C	5	36473160	NA	0.00171679	0.000321416	0.00140727	0.0222609	0.591689	0.769839	0.611959	0.345176
ss715591313	T/G	5	36479027	NA	1.6993e-08	3.48052e-13	8.81692e-12	0.00012253	0.342431	0.495622	0.450075	0.206482
ss715591322	C/T	5	36635468	Glyma.05g178100	0.281382	0.00186491	0.000900724	0.475838	0.0326097	0.108879	0.11738	0.0202017
ss715591329	C/T	5	36675760	Glyma.05g178800	0.111183	3.6012e-05	3.03718e-05	9.74425e-06	0.0981588	0.340169	0.344741	0.375092
ss715591345	G/A	5	36758386	NA	0.00304926	0.0011045	0.00241173	0.0198368	0.560566	0.671084	0.585531	0.370596
ss715591447	C/T	5	37475739	NA	0.00169255	0.0404725	0.0013641	5.5848e-07	0.225311	0.130481	0.231263	0.431714
ss715591467	G/A	5	37595926	Glyma.05g190200	0.0559144	0.18659	0.039625	0.000780311	0.192955	0.115502	0.214044	0.444538
ss715591472	T/C	5	37612638	Glyma.05g190500	0.000129215	0.0117141	0.00436644	2.29639e-10	0.217876	0.129805	0.150772	0.432971
ss715591495	G/T	5	37749979	Glyma.05g191900	0.0106834	0.0988183	0.0577909	0.00021311	0.197924	0.112615	0.134603	0.328811
ss715591501	A/G	5	37759854	NA	0.00143753	0.0339621	0.0197808	2.5057e-06	0.214217	0.127934	0.143899	0.363487
ss715591502	C/T	5	37770680	Glyma.05g192400	0.00543937	0.000889634	0.00133406	0.0368204	0.374735	0.500555	0.472056	0.243128
ss715591545	T/G	5	38007790	Glyma.05g195700	1.14366e-05	8.25079e-07	5.8943e-06	2.77213e-09	0.121821	0.139329	0.126365	0.173689
ss715591567	T/C	5	38180969	Glyma.05g197600	0.00978871	0.00699701	0.0066103	0.000761261	0.120844	0.127233	0.128301	0.16639
ss715591578	G/A	5	38213180	Glyma.05g197900	0.00152264	0.00109385	0.00160271	0.0625257	0.122461	0.126769	0.121786	0.0663247
ss715592208	A/G	5	38787601	Glyma.05g204500	0.00906568	0.00357574	0.214782	5.77372e-07	0.105875	0.120466	0.044771	0.232215
ss715592150	A/G	5	39019115	Glyma.05g208100	3.30453e-14	1.51469e-12	8.61824e-20	2.45038e-05	0.365779	0.332234	0.475923	0.172035
ss715592141	T/G	5	39040956	NA	4.4641e-05	1.90306e-05	0.38635	1.17287e-12	0.0900449	0.0948212	0.0165991	0.169696
ss715592136	G/A	5	39042581	NA	0.00653019	0.0367303	0.00041811	0.192455	0.277713	0.192167	0.407978	0.101754
ss715592135	C/A	5	39051518	Glyma.05g208500	0.00398234	0.00267903	0.53647	5.82418e-07	0.0881377	0.0924042	0.0154485	0.166759
ss715592118	A/C	5	39087702	NA	0.00456702	0.00281813	0.492206	4.66471e-06	0.0867518	0.0919901	0.017496	0.150577
ss715592096	A/G	5	39180659	NA	0.0808216	0.065656	0.401453	0.000371231	0.100562	0.107339	0.0404446	0.247535
ss715592069	T/C	5	39306029	NA	0.0305261	0.00899577	0.379005	1.01387e-05	0.0856568	0.106676	0.0300913	0.200097
ss715592056	T/G	5	39384949	NA	0.0507553	0.0239451	0.318323	3.47689e-06	0.0790351	0.0935503	0.0361118	0.222616
ss715592046	T/G	5	39445360	NA	0.166416	0.104815	0.508416	0.000200702	0.0712256	0.0864297	0.0283711	0.243341
ss715592044	T/C	5	39456794	NA	0.187625	0.121767	0.519912	0.000434681	0.0708871	0.0864116	0.0286725	0.242816
ss715592043	A/G	5	39471193	Glyma.05g213200	0.229826	0.1565	0.583345	0.0010477	0.0669997	0.0823885	0.0243387	0.23861
ss715591983	G/A	5	39759837	NA	0.172007	0.165405	0.550543	0.00107556	0.089363	0.091155	0.0301117	0.28011
ss715591981	T/C	5	39778702	NA	0.0699917	0.0584452	0.357879	4.89129e-08	0.0984503	0.1038	0.0428822	0.410559
ss715591973	T/G	5	39809905	NA	1.85906e-79	1.96788e-85	4.57928e-101	2.2625e-30	0.378505	0.398579	0.450526	0.199455
ss715591951	C/T	5	39907435	NA	0.0270526	0.00111794	0.000894302	0.259955	0.146627	0.242358	0.248618	0.0629217
ss715591920	G/A	5	40052165	Glyma.05g221100	1.17605e-07	1.52306e-08	4.05772e-10	0.00855771	0.384614	0.423489	0.492158	0.152801
ss715591880	G/T	5	40352046	Glyma.05g224700	0.000154348	0.00123817	0.00159012	0.000869891	0.493531	0.384403	0.371363	0.402808
ss715591851	A/G	5	40608686	NA	5.68523e-07	2.01454e-07	1.0921e-06	0.000272085	0.518578	0.551904	0.497725	0.322029
ss715591840	G/A	5	40645048	NA	0.0289251	0.0425458	0.0109116	0.000688647	0.108939	0.0996629	0.130998	0.186585
ss715591831	A/C	5	40684517	NA	0.0185801	0.00135819	0.0345386	0.0142216	0.151003	0.224203	0.131932	0.158963
ss715591796	A/G	5	40934088	NA	0.000168542	0.000257805	9.05589e-06	0.450571	0.189141	0.182455	0.232979	0.0278029
ss715591792	T/C	5	40946970	Glyma.05g232000	0.0150328	0.0265426	0.00288208	0.00361172	0.104888	0.0941726	0.133446	0.129726
ss715591775	C/A	5	41029943	Glyma.05g232800	0.140899	0.0675938	0.0059367	0.00260867	0.0583031	0.0749926	0.121128	0.134821
ss715591767	G/T	5	41075707	NA	5.15015e-07	5.0118e-09	2.41958e-08	9.6214e-05	0.254269	0.310889	0.29198	0.184875
ss715591755	T/C	5	41139172	NA	0.00300306	0.00281705	0.0117086	0.00800225	0.621655	0.629513	0.461782	0.505213
ss715591754	G/A	5	41141114	NA	0.0666859	0.0791928	0.0015113	0.00338887	0.0653507	0.0621674	0.122958	0.112056
ss715591753	C/T	5	41143185	Glyma.05g234300	8.05063e-05	7.73681e-05	0.000937313	0.000377126	0.680785	0.683842	0.499779	0.565324
ss715591752	C/A	5	41148790	NA	0.0403909	0.0460786	0.000401875	0.00066977	0.0674154	0.0653704	0.125964	0.120298
ss715591743	T/G	5	41170755	Glyma.05g234700	0.00281408	0.00296068	0.0120243	0.00716503	0.622401	0.616261	0.454197	0.512545
ss715591724	G/A	5	41267120	Glyma.05g236300	0.0225243	0.041996	0.000176967	0.000127424	0.067861	0.0596695	0.119178	0.122176
ss715591711	A/C	5	41300679	NA	0.00852721	0.0129048	4.40833e-07	9.8886e-05	0.0557033	0.052395	0.11459	0.0856306
ss715591700	A/G	5	41387548	Glyma.05g237500	7.0822e-35	1.235e-44	1.41728e-61	1.86603e-05	0.219633	0.25786	0.31981	0.0661135
ss715591696	T/C	5	41440994	NA	0.937945	0.944135	0.853861	3.53334e-09	0.00259814	0.000894375	0.00429677	0.366546
ss715591692	T/C	5	41482035	NA	4.04616e-05	3.83335e-05	1.20145e-06	0.38764	0.302892	0.304158	0.383798	0.0422474
ss715591691	T/C	5	41484954	Glyma.05g238900	3.14004e-17	1.47411e-17	9.67054e-23	0.028086	0.322436	0.326954	0.396754	0.0650262
ss715591664	G/A	5	41641184	NA	0.123134	0.546451	0.00508623	1.83889e-111	0.0221579	0.00808896	0.0417181	0.484828
ss715591659	C/T	5	41674471	NA	4.04999e-05	0.00137538	0.00715709	0.446645	0.238208	0.173791	0.140374	0.0306167
ss715591658	G/A	5	41675163	NA	0.000860965	0.000154208	0.000423055	0.161552	0.227507	0.269291	0.244997	0.0767593
ss715591655	G/A	5	41712419	NA	0.00374905	0.00309035	0.00725095	0.413317	0.732839	0.765064	0.627598	0.0857046
ss715591653	T/C	5	41714219	NA	0.000245779	0.000180465	0.000654444	0.264767	0.785285	0.819799	0.680157	0.114774
ss715591621	G/A	5	42119049	Glyma.05g248100	1.79147e-10	3.70001e-11	7.23023e-10	2.44238e-05	0.8205	0.880474	0.768874	0.411613
ss715595504	T/G	6	747913	Glyma.06g009400	0.000461555	0.000300177	0.00102207	0.000168115	0.515931	0.54451	0.4638	0.583506
ss715592701	G/T	6	1072205	Glyma.06g014100	9.81582e-13	1.29013e-07	3.69262e-07	0.000260038	0.372662	0.24918	0.237403	0.157718
ss715592726	A/C	6	1104580	Glyma.06g014700	0.000293015	9.44199e-06	0.0215237	0.775708	0.0795113	0.0994605	0.048389	0.00460906
ss715593368	A/C	6	1565097	Glyma.06g020600	0.00958214	0.000433469	0.00198157	3.40631e-05	0.367246	0.615349	0.49089	0.842164
ss715593440	T/G	6	1603420	Glyma.06g021200	0.00500906	0.000156056	0.000844075	9.34588e-06	0.380841	0.627394	0.504928	0.848829
ss715593444	T/C	6	1604163	Glyma.06g021200	0.0376945	0.0044906	0.0130358	0.000753382	0.338086	0.583888	0.457361	0.818207
ss715593774	C/A	6	1791793	Glyma.06g023900	0.141839	0.00072164	0.0860338	0.239285	0.0415126	0.105881	0.0494077	0.0323693
ss715593794	T/C	6	1855304	Glyma.06g024800	5.52157e-06	9.61042e-05	4.03506e-05	3.70153e-06	0.778553	0.588681	0.644616	0.806611
ss715593812	A/G	6	1920576	Glyma.06g025300	8.16646e-07	9.37491e-07	1.19214e-06	9.41105e-07	0.924007	0.913553	0.895495	0.913263
ss715593923	G/A	6	2280323	Glyma.06g029100	4.49144e-05	4.71885e-05	6.65772e-05	0.000246586	0.89277	0.887486	0.851107	0.71927
ss715593937	A/G	6	2340834	NA	0.00212808	0.000838021	0.00111181	0.0113525	0.368879	0.419877	0.404389	0.27683
ss715593940	G/T	6	2352768	NA	6.30868e-05	1.59617e-05	1.23688e-05	0.000918549	0.378644	0.423879	0.432262	0.289204
ss715594009	A/G	6	2625570	NA	2.49358e-22	8.03451e-25	9.81197e-24	3.99913e-27	0.322671	0.34836	0.33721	0.371759
ss715594105	A/G	6	3017454	Glyma.06g040100	8.24465e-06	0.00015107	0.000134578	0.0333631	0.871501	0.637493	0.646282	0.252393
ss715594402	G/A	6	4157597	Glyma.06g055000	0.110212	0.0556285	0.0352521	0.000125432	0.171928	0.223614	0.257469	0.685995
ss715595361	T/C	6	5729763	Glyma.06g074300	1.14969e-13	5.09297e-14	5.62885e-13	3.41361e-05	0.549627	0.562331	0.524924	0.240796
ss715595362	G/A	6	5812524	Glyma.06g075100	3.21245e-08	3.12525e-08	1.92116e-07	0.0501607	0.545517	0.546288	0.495716	0.130348
ss715595365	G/A	6	5822663	Glyma.06g075300	4.02747e-15	4.3532e-15	1.09152e-13	0.0110446	0.557621	0.556518	0.510999	0.124192
ss715595378	T/C	6	5964214	Glyma.06g077200	4.93836e-06	1.80068e-06	1.17087e-07	0.00169434	0.526002	0.565845	0.676467	0.298686
ss715595400	T/C	6	6214894	NA	5.24802e-06	3.18162e-06	5.51575e-07	0.000426042	0.687381	0.716473	0.821726	0.445194
ss715595465	A/G	6	6885409	NA	5.68461e-05	0.000162476	9.85096e-05	3.0544e-05	0.701854	0.622621	0.659998	0.75023
ss715595487	C/T	6	7265304	NA	1.69145e-23	1.58861e-11	1.09557e-18	0.61252	0.477666	0.276703	0.398756	0.0133657
ss715595506	A/G	6	7385854	Glyma.06g093600	0.00344941	0.00356358	0.00163476	0.00168193	0.669661	0.665066	0.77876	0.774465
ss715595510	T/G	6	7429982	NA	1.27505e-05	1.285e-05	1.99011e-05	2.76994e-05	0.902454	0.901719	0.860851	0.830579
ss715595523	T/C	6	7620868	NA	0.00100342	0.000948678	0.00113908	0.00103941	0.729046	0.736052	0.713313	0.724658
ss715595524	A/G	6	7637888	Glyma.06g096600	0.00110737	0.00103337	0.00119434	0.00111479	0.726808	0.735569	0.717282	0.725965
ss715595529	T/C	6	7663003	Glyma.06g097100	0.00145381	0.00131899	0.00156067	0.001483	0.721439	0.734296	0.712131	0.718826
ss715595547	A/G	6	7786166	Glyma.06g098100	0.595358	0.0695204	0.328998	0.000409908	0.0218075	0.102303	0.0476758	0.236345
ss715595552	G/A	6	7832606	Glyma.06g098300	0.65475	0.116822	0.399571	0.00285362	0.0189931	0.097842	0.0444482	0.222554
ss715595560	G/A	6	7894170	NA	0.627944	0.096845	0.373737	0.00106018	0.0203745	0.0990342	0.0453268	0.234459
ss715595572	A/G	6	7950915	Glyma.06g100000	0.181137	0.204081	0.137518	0.00278294	0.0860973	0.0805964	0.0984393	0.244646
ss715595586	A/C	6	8178935	Glyma.06g102900	3.77233e-05	0.00012295	2.86626e-05	0.00158964	0.735342	0.644755	0.757012	0.460089
ss715595597	T/G	6	8311046	Glyma.06g104400	0.00172101	0.00311463	0.00162292	0.0390878	0.683269	0.610404	0.690647	0.326387
ss715595610	T/C	6	8529389	NA	6.67855e-06	4.70645e-06	8.05568e-06	1.51715e-05	0.75198	0.77571	0.739385	0.69743
ss715595614	T/C	6	8586441	NA	4.12851e-06	2.39907e-06	1.61484e-06	4.51337e-06	0.797647	0.83616	0.864757	0.791398
ss715595644	G/A	6	8985500	Glyma.06g111100	0.0246113	0.0505622	0.025992	0.000363516	0.19397	0.160987	0.191519	0.370958
ss715595677	T/C	6	9453068	NA	0.0158232	0.00803498	0.00184838	0.00159259	0.382666	0.447779	0.595094	0.610618
ss715595685	G/T	6	9647302	Glyma.06g118500	2.91169e-05	2.57192e-05	3.10568e-05	0.000178317	0.863096	0.875142	0.856867	0.69585
ss715592683	G/A	6	10250655	NA	0.0171563	9.17713e-08	0.0967492	0.0188197	0.0499765	0.121968	0.0337965	0.0491975
ss715592709	A/C	6	10709460	Glyma.06g130300	0.0119486	0.00601743	0.000592082	0.0175563	0.379012	0.438519	0.650155	0.345988
ss715592710	T/G	6	10709719	Glyma.06g130300	0.0119994	0.00588101	0.000552255	0.0185958	0.378152	0.439915	0.655765	0.340638
ss715592720	C/T	6	10851807	Glyma.06g131700	5.74574e-06	0.000295478	1.08358e-05	0.685561	0.73216	0.493466	0.692041	0.0209539
ss715592728	T/C	6	10919443	NA	0.00160485	0.0075977	0.00296247	0.32711	0.780907	0.561231	0.69077	0.10853
ss715592740	G/A	6	11003009	Glyma.06g133800	0.801518	0.0703246	0.688039	0.00197126	0.00505303	0.0524756	0.00919878	0.0958462
ss715592745	T/G	6	11073821	Glyma.06g134700	0.0348374	0.0113589	1.96776e-05	0.0417122	0.123243	0.154489	0.304764	0.117947
ss715592759	C/T	6	11191735	Glyma.06g136700	8.18274e-05	0.000203833	0.000171481	0.00464405	0.721763	0.646664	0.66067	0.406525
ss715592768	T/C	6	11315475	NA	1.12164e-12	1.70933e-11	1.49797e-12	1.7934e-07	0.786266	0.710797	0.778129	0.468208
ss715592775	G/A	6	11360371	NA	2.32514e-11	3.30855e-10	8.56429e-11	1.35994e-07	0.688595	0.619362	0.654385	0.467225
ss715592842	G/T	6	11944191	Glyma.06g146400	3.41579e-19	5.65967e-12	1.87808e-18	2.54792e-05	0.520776	0.355145	0.503872	0.187621
ss715592847	A/G	6	11975393	NA	1.1773e-26	3.65737e-17	2.39359e-25	6.88817e-07	0.529971	0.373908	0.508531	0.188637
ss715592848	C/T	6	11976726	Glyma.06g146900	2.63956e-19	1.13858e-12	1.34016e-18	5.99315e-05	0.524014	0.371813	0.507868	0.177073
ss715592854	C/T	6	12022987	NA	0.00309255	0.0118924	0.00254475	0.0448672	0.56598	0.425731	0.587069	0.294054
ss715592860	A/G	6	12055209	Glyma.06g147600	3.14114e-12	4.73655e-09	6.62682e-12	3.16779e-05	0.498918	0.385348	0.487349	0.242338
ss715592996	A/G	6	13127505	Glyma.06g159300	0.00824777	0.00297666	0.0296203	0.00847249	0.453246	0.556964	0.328571	0.450571
ss715593023	G/A	6	13345871	Glyma.06g161400	1.34427e-06	4.95714e-08	0.000150923	0.113162	0.409799	0.492133	0.290047	0.0946309
ss715593028	C/T	6	13365355	Glyma.06g161700	2.35885e-05	1.90703e-06	0.000998277	0.172216	0.403549	0.484277	0.281692	0.0890859
ss715593029	A/G	6	13365505	Glyma.06g161700	7.23812e-06	4.37457e-07	0.000487669	0.140069	0.409804	0.491287	0.285794	0.0935159
ss715593030	T/C	6	13368203	NA	0.00175362	0.000393763	0.0148886	0.353517	0.38135	0.463884	0.262867	0.0690346
ss715593033	T/C	6	13374201	Glyma.06g161800	0.0109011	3.19207e-09	8.37388e-07	0.0238766	0.0861798	0.234326	0.186598	0.075235
ss715593045	T/C	6	13449148	Glyma.06g162600	0.00117881	0.0739196	0.0128645	0.0247498	0.42719	0.17772	0.285095	0.245632
ss715593066	G/A	6	13542356	Glyma.06g163800	0.000121475	0.0355	0.00367532	0.0955568	0.44872	0.188292	0.295222	0.137751
ss715593074	G/A	6	13572042	Glyma.06g164200	0.119596	0.00332704	0.16969	0.00428111	0.0929667	0.207395	0.0795205	0.200154
ss715593078	C/A	6	13616818	Glyma.06g164500	0.000360331	1.95158e-09	0.00264607	2.32051e-10	0.112643	0.208523	0.0926608	0.223105
ss715593118	T/C	6	13847595	Glyma.06g166200	0.000661554	9.14519e-10	0.000181419	5.32875e-35	0.106636	0.213434	0.118895	0.557415
ss715593120	T/C	6	13857435	NA	1.01367e-06	1.5001e-18	1.27527e-08	2.96775e-81	0.110302	0.219414	0.131067	0.646903
ss715593131	C/T	6	13906773	NA	0.617805	0.65604	0.467715	0.00240751	0.0249694	0.021208	0.0421054	0.282336
ss715593140	A/C	6	13949200	Glyma.06g167100	0.134153	0.207698	0.042221	2.19061e-13	0.0473098	0.038881	0.06676	0.309585
ss715593146	T/C	6	14004435	NA	0.00572576	0.0613649	0.202632	0.00264531	0.299227	0.17296	0.102626	0.33877
ss715593160	T/G	6	14086464	NA	0.00363253	0.0169412	0.0137152	0.0708517	0.466694	0.338617	0.355986	0.221024
ss715593164	A/G	6	14125130	Glyma.06g169100	0.000406767	0.00221242	0.00255304	0.0184554	0.482235	0.383324	0.375015	0.259587
ss715593165	C/T	6	14127092	Glyma.06g169100	2.73104e-05	0.000267193	0.000335366	0.00453742	0.501066	0.40211	0.39229	0.278682
ss715593166	A/G	6	14131170	Glyma.06g169200	3.85691e-05	0.000348245	0.000451731	0.00550091	0.498283	0.399781	0.388182	0.275714
ss715593178	G/A	6	14161397	NA	0.00181104	0.000618658	3.60901e-05	0.782742	0.13072	0.146	0.18329	0.00690536
ss715593184	A/G	6	14217060	NA	0.000507993	0.000291439	0.000147601	5.25182e-05	0.568778	0.612011	0.666142	0.751261
ss715593185	A/G	6	14218951	NA	0.00110106	0.000654673	0.000362159	0.0001375	0.556765	0.601599	0.653841	0.742422
ss715593186	T/C	6	14224133	NA	1.32187e-17	6.68187e-19	1.82643e-20	4.71894e-23	0.639979	0.683566	0.737057	0.828267
ss715593209	G/A	6	14313886	Glyma.06g171000	2.7672e-05	5.85333e-06	9.14136e-06	7.3182e-07	0.597029	0.685592	0.659829	0.81011
ss715593210	T/C	6	14314329	Glyma.06g171000	3.45818e-05	7.53175e-06	1.09476e-05	1.01852e-06	0.595951	0.684856	0.662722	0.807423
ss715593219	T/C	6	14349068	Glyma.06g171400	0.00356626	0.00413931	0.00417643	0.00471408	0.748675	0.723767	0.722287	0.702355
ss715593222	A/G	6	14364647	NA	0.00230107	0.000926896	0.000791752	0.000432567	0.549947	0.639954	0.655982	0.718779
ss715593228	T/C	6	14401777	Glyma.06g172000	2.06423e-06	8.99129e-08	3.77946e-07	8.96534e-08	0.601753	0.742989	0.677229	0.743123
ss715593239	T/C	6	14467410	Glyma.06g172600	0.00104193	0.000198964	0.000427296	6.14621e-05	0.556664	0.701385	0.633303	0.811075
ss715593264	T/C	6	14615924	Glyma.06g173500	1.10548e-06	3.67343e-07	1.62759e-08	6.8024e-10	0.332821	0.353371	0.410741	0.468659
ss715593350	G/A	6	15360572	Glyma.06g180700	3.28341e-08	0.00118234	1.18606e-05	0.475862	0.375854	0.18539	0.273139	0.0292196
ss715593351	G/A	6	15374116	Glyma.06g180700	0.00167373	0.0755761	0.0123709	0.798071	0.351405	0.157428	0.252383	0.00976806
ss715593363	T/C	6	15499442	NA	0.0233259	0.000513888	0.00441118	0.00578927	0.182019	0.326351	0.24709	0.236763
ss715593366	G/A	6	15504305	NA	0.0439862	0.00199737	0.0111332	0.0172412	0.174031	0.315181	0.238591	0.218482
ss715593418	G/A	6	15841505	NA	0.00465644	0.0104168	0.000754762	0.0149887	0.330868	0.285611	0.432584	0.264967
ss715593419	C/T	6	15841692	NA	0.0110107	0.0218105	0.0022474	0.0342761	0.318013	0.272606	0.423351	0.242299
ss715593442	C/T	6	15908271	NA	9.17139e-07	2.67173e-08	2.35359e-06	3.00788e-07	0.359346	0.430766	0.340073	0.381982
ss715593480	T/C	6	16158231	NA	0.00851237	0.00341786	0.00353785	0.0172514	0.486115	0.589957	0.585928	0.409049
ss715593510	A/G	6	16365309	NA	1.41121e-05	1.81222e-07	2.27851e-05	0.00113324	0.407098	0.541478	0.392354	0.269902
ss715593518	T/C	6	16421594	NA	0.00609147	0.00138884	0.00187396	0.0180444	0.474217	0.624092	0.592829	0.369763
ss715593519	A/G	6	16422233	NA	0.00420112	0.000889098	0.00123105	0.0137552	0.483875	0.631649	0.599815	0.37661
ss715593520	T/C	6	16423204	NA	0.00577179	0.00128765	0.00174351	0.0175993	0.475055	0.625442	0.594167	0.369008
ss715593534	C/T	6	16495673	Glyma.06g189000	0.00246903	0.0326778	0.0393683	1.73767e-07	0.105311	0.0707599	0.0679269	0.201052
ss715593568	G/A	6	16550095	NA	0.000185761	0.00912499	0.0110725	6.32131e-11	0.107505	0.0717063	0.0696599	0.20742
ss715593571	T/C	6	16552277	NA	5.86149e-15	4.14808e-17	1.98548e-16	7.81464e-10	0.645343	0.733811	0.705513	0.442549
ss715593607	A/G	6	16689251	Glyma.06g190000	3.95374e-09	2.1009e-10	8.02111e-10	3.69905e-05	0.629997	0.719942	0.678493	0.362088
ss715593613	C/T	6	16706510	Glyma.06g190200	2.78565e-06	9.65677e-07	2.85138e-06	0.000108612	0.587439	0.633903	0.586424	0.431378
ss715593646	T/C	6	16837448	NA	0.00196914	0.00423019	0.00349911	0.01617	0.633368	0.547288	0.568289	0.404427
ss715593671	G/A	6	17003550	NA	1.00582e-11	1.03234e-10	1.97587e-31	0.0360026	0.161441	0.151941	0.314751	0.0435183
ss715593683	G/A	6	17170673	NA	3.61557e-22	4.3613e-27	1.52427e-62	0.0025367	0.165506	0.187914	0.325278	0.0506926
ss715593689	A/G	6	17202091	NA	1.02256e-22	8.93519e-27	9.45279e-61	0.00267252	0.166078	0.184277	0.314576	0.0509579
ss715593707	C/A	6	17264854	NA	1.93152e-10	2.59249e-05	4.60044e-05	0.0394768	0.348429	0.202676	0.194815	0.0861787
ss715593713	C/A	6	17276210	NA	0.0444406	0.00240517	0.0021502	0.508317	0.176963	0.314168	0.319239	0.0394587
ss715593738	A/G	6	17393005	NA	1.37261e-12	6.62664e-06	2.13403e-06	0.0180022	0.372526	0.205456	0.218957	0.0951125
ss715593748	A/G	6	17439802	NA	0.000281391	0.0387001	0.0244139	0.180832	0.294847	0.140487	0.15656	0.0811071
ss715593752	C/T	6	17453327	NA	5.6638e-22	4.10868e-08	4.83924e-09	0.00549988	0.318425	0.157996	0.170576	0.0727807
ss715593757	G/A	6	17470006	Glyma.06g195200	0.0004956	3.00299e-06	4.16549e-11	7.61295e-13	0.172644	0.249822	0.399444	0.450813
ss715593787	T/C	6	18315510	Glyma.06g200000	5.1942e-07	6.81931e-07	6.7635e-11	0.133653	0.346143	0.341083	0.509473	0.0754116
ss715593791	T/C	6	18446052	NA	1.75765e-07	2.24319e-07	1.12923e-11	0.0829855	0.347557	0.343352	0.510977	0.0864227
ss715593805	G/T	6	18896222	Glyma.06g202800	0.00454233	0.000543444	0.000215279	0.000510809	0.33609	0.456845	0.510222	0.460394
ss715593807	C/T	6	18970072	NA	2.03144e-10	4.55533e-12	2.50675e-10	0.0299562	0.288789	0.323178	0.286855	0.0791599
ss715593914	T/C	6	22478790	NA	0.000948768	3.61511e-08	0.00156709	1.19548e-10	0.217952	0.441481	0.205811	0.562853
ss715593931	T/C	6	23005112	NA	0.000268757	5.27598e-09	0.000230681	5.1708e-14	0.216738	0.411018	0.219728	0.608963
ss715593939	C/T	6	23206942	NA	0.025644	0.00033194	0.0328366	3.16773e-06	0.19645	0.384919	0.184948	0.582648
ss715593946	T/C	6	23423070	NA	1.0989e-06	1.3688e-14	2.35593e-06	7.72967e-23	0.225781	0.417177	0.216897	0.607131
ss715593953	A/C	6	23625318	Glyma.06g218300	1.1937e-07	5.96765e-17	2.14001e-07	3.04902e-27	0.227637	0.420194	0.221829	0.6229
ss715594001	C/T	6	24666652	NA	1.56909e-09	2.29454e-07	3.09382e-06	1.61383e-22	0.140333	0.117602	0.104615	0.250089
ss715594000	T/C	6	24723754	Glyma.06g219600	0.00451355	6.34941e-06	0.00647055	5.6043e-09	0.210189	0.399016	0.198924	0.594688
ss715593997	T/C	6	24842160	NA	0.00259561	0.0941601	0.535675	0.967105	0.0644533	0.0340693	0.0114161	0.000849618
ss715578541	T/C	6	25149809	NA	0.00689051	0.116444	0.00735723	2.18705e-05	0.279509	0.132288	0.276277	0.559535
ss715578539	T/C	6	25185812	NA	3.36521e-06	0.00541565	4.01121e-06	5.93499e-13	0.311152	0.160035	0.307827	0.596424
ss715593969	T/C	6	26563502	NA	0.00949481	2.81461e-05	0.0144601	8.96268e-08	0.222672	0.442388	0.205696	0.659979
ss715593962	C/T	6	26848852	NA	6.77372e-11	7.6271e-25	2.61405e-10	1.25562e-39	0.231362	0.425061	0.2223	0.619953
ss715594069	A/G	6	29185593	NA	0.00903326	2.86518e-05	0.0115249	6.80402e-08	0.203778	0.392388	0.195123	0.58429
ss715594077	G/T	6	29615510	NA	5.75418e-05	0.0772725	3.95411e-08	0.651936	0.11051	0.0442495	0.158458	0.00942762
ss715594082	T/C	6	29864353	NA	0.0204805	0.000177224	0.0241214	2.84467e-06	0.198794	0.39195	0.191649	0.55593
ss715594086	A/C	6	30027071	NA	0.0256446	0.000290455	0.0296607	4.29646e-06	0.195978	0.38939	0.189249	0.5675
ss715594089	T/C	6	30222787	NA	4.11333e-09	1.25518e-20	1.0624e-08	5.27138e-31	0.232483	0.430964	0.22461	0.601309
ss715594116	G/A	6	31085380	Glyma.06g225400	0.0248783	0.000296358	0.0303126	5.84907e-06	0.19728	0.38832	0.188149	0.55386
ss715594155	A/C	6	33000707	NA	0.0336295	0.000535213	0.0388381	8.64179e-07	0.191881	0.384451	0.184721	0.682782
ss715594163	T/G	6	33455115	NA	2.04587e-05	1.20923e-11	3.63509e-05	2.54161e-21	0.225019	0.422039	0.216309	0.718529
ss715594188	A/G	6	34540898	NA	0.00738035	8.95794e-06	0.00826194	7.14993e-08	0.207682	0.421085	0.203797	0.570595
ss715594340	G/A	6	39537336	NA	2.039e-13	0.00601792	2.82077e-21	0.998594	0.11907	0.0408704	0.159276	7.53833e-07
ss715594381	C/T	6	41147967	NA	1.05665e-14	1.55004e-29	5.86404e-12	2.63511e-33	0.240024	0.395999	0.20777	0.433521
ss715594456	T/C	6	43922933	NA	0.293268	0.111159	0.514389	5.982e-05	0.036961	0.0598925	0.0209231	0.177096
ss715594459	C/T	6	43996760	Glyma.06g257100	0.00511427	0.00024818	0.00548929	0.000313581	0.268356	0.396915	0.265276	0.387086
ss715594573	G/A	6	46795225	NA	6.59847e-12	1.45398e-05	2.90711e-05	0.0118253	0.284113	0.160354	0.15355	0.0852693
ss715594577	A/G	6	46819383	Glyma.06g277000	0.00856875	0.0245836	0.11217	1.38152e-08	0.0685368	0.0576458	0.0393267	0.164549
ss715594679	T/C	6	47343215	Glyma.06g284900	0.0501145	0.0261487	0.166915	0.00260232	0.266093	0.324496	0.157229	0.538064
ss715594682	T/C	6	47365278	NA	2.80665e-12	0.000314083	4.06631e-05	2.98574e-06	0.211635	0.0975578	0.113048	0.131179
ss715594719	G/A	6	47526846	NA	0.576804	0.626352	0.933616	0.000967416	0.0137669	0.011688	0.0010175	0.103641
ss715594785	T/C	6	47846131	Glyma.06g289800	7.86076e-08	2.13107e-06	0.00012621	1.90193e-12	0.276877	0.235562	0.180573	0.401271
ss715594788	C/A	6	47859309	NA	7.96451e-08	2.10451e-06	0.000126398	2.22527e-12	0.277462	0.236335	0.180995	0.400672
ss715594795	C/T	6	47875052	NA	0.00251728	0.0249563	0.0119225	0.00281141	0.116078	0.0822262	0.0938164	0.114572
ss715594832	T/C	6	48042373	NA	0.0541613	0.114632	0.0620013	0.00216689	0.0946551	0.0746014	0.0911808	0.166386
ss715594841	G/A	6	48114549	NA	0.00300497	0.016851	0.00406045	1.71279e-05	0.103533	0.0808431	0.09978	0.159769
ss715594850	T/C	6	48125026	NA	0.011255	0.043616	0.0168614	0.000287025	0.10243	0.0786141	0.0956415	0.156472
ss715594851	G/A	6	48135781	NA	0.00277753	0.0162194	0.00357542	1.59084e-05	0.103786	0.0808414	0.100683	0.159324
ss715594852	G/A	6	48135953	NA	0.00663919	0.0299727	0.00877823	7.13693e-05	0.103819	0.0802118	0.0996706	0.162627
ss715594987	G/T	6	48152938	Glyma.06g292700	0.00614931	0.0290716	0.00816444	8.12115e-05	0.103504	0.0796553	0.0993827	0.158753
ss715594927	G/A	6	48733479	Glyma.06g298500	0.0041438	0.00130862	0.000384821	1.13852e-07	0.118323	0.13543	0.152514	0.250699
ss715595087	G/A	6	49688869	NA	0.00823161	0.0012264	0.0526167	0.0119603	0.16349	0.211342	0.111273	0.153537
ss715595118	C/A	6	49870244	NA	0.0262063	0.0268164	0.00153276	0.757374	0.169377	0.168486	0.272122	0.0117965
ss715595150	T/C	6	50168024	Glyma.06g313000	0.014202	0.0103688	8.49323e-05	0.46376	0.148395	0.15685	0.272298	0.0331947
ss715595157	T/C	6	50172279	Glyma.06g313000	0.0504531	0.0425933	0.00203056	0.574429	0.142901	0.149702	0.261274	0.0278522
ss715595158	C/T	6	50174940	Glyma.06g313000	0.0678244	0.0580463	0.0026693	0.626299	0.13418	0.140806	0.259501	0.0232173
ss715595190	G/A	6	50541331	Glyma.06g316600	0.0102841	0.00532807	0.000597699	0.172594	0.139192	0.154016	0.199853	0.064911
ss715596979	C/T	7	279004	Glyma.07g003600	0.299462	0.0594355	0.0193197	1.38907e-05	0.0597219	0.12742	0.167972	0.390401
ss715598384	G/A	7	567843	Glyma.07g007700	9.70624e-05	6.1493e-09	3.05004e-08	3.31633e-35	0.0856237	0.134335	0.127095	0.340729
ss715598519	T/C	7	671800	Glyma.07g009000	0.0025244	0.000108917	3.28349e-05	2.64281e-06	0.255613	0.362472	0.402303	0.485847
ss715598531	G/A	7	680033	NA	0.000386681	7.24717e-06	1.93031e-06	0.000197181	0.266705	0.369725	0.40315	0.284586
ss715595812	G/T	7	1091017	Glyma.07g013900	0.000220993	1.63583e-06	0.00136609	1.76413e-07	0.16066	0.221505	0.135383	0.246989
ss715595874	C/A	7	1159635	Glyma.07g014700	0.00123774	2.80604e-05	0.00406659	2.14483e-05	0.156596	0.216082	0.135916	0.220051
ss715596036	A/G	7	1338493	Glyma.07g016500	0.000241572	1.63099e-05	8.75938e-06	2.87778e-05	0.405982	0.522983	0.550366	0.498139
ss715596176	A/G	7	1423980	Glyma.07g017700	0.0191824	0.0115241	0.00137283	0.0025321	0.291153	0.326633	0.475716	0.432403
ss715596670	T/C	7	1751679	NA	8.57138e-05	4.95114e-05	2.36183e-05	2.967e-06	0.583853	0.618142	0.665195	0.802967
ss715596789	G/T	7	2128629	NA	3.15935e-05	6.73906e-05	0.000156613	4.78513e-06	0.565906	0.526263	0.482663	0.667249
ss715596836	A/G	7	2322645	Glyma.07g028800	1.51595e-06	3.18954e-05	7.96074e-05	0.00195376	0.745475	0.575262	0.526311	0.359185
ss715596877	C/T	7	2491792	Glyma.07g031400	2.68625e-05	0.000242636	0.00170608	0.04031	0.70976	0.557624	0.429791	0.226295
ss715596897	T/G	7	2535137	NA	0.00030281	0.00110647	0.00594112	0.0256182	0.682099	0.565648	0.422878	0.303145
ss715597027	A/G	7	2878689	Glyma.07g035600	0.00324375	0.0200936	0.00895251	0.00325826	0.442709	0.304662	0.365555	0.442366
ss715597040	G/A	7	2913940	Glyma.07g035900	0.000165228	3.2463e-06	3.66462e-08	0.000759471	0.119808	0.153355	0.187499	0.10533
ss715597041	G/T	7	2917189	Glyma.07g036000	0.000849069	4.21639e-05	9.95485e-07	0.00293297	0.117618	0.14955	0.185128	0.103027
ss715597164	C/T	7	3238712	Glyma.07g039500	0.00485367	0.000531694	7.49889e-06	0.29517	0.0969877	0.123163	0.166809	0.0315209
ss715597187	G/A	7	3303960	NA	0.00322135	0.0324597	0.00488927	0.00831509	0.410303	0.251641	0.381615	0.34523
ss715598065	A/G	7	4231147	Glyma.07g049700	0.000581881	0.00255833	0.000555022	0.00180835	0.710628	0.55575	0.71579	0.590936
ss715598070	A/C	7	4237522	NA	6.03901e-06	0.000114806	6.45327e-06	0.000685581	0.712367	0.537685	0.70828	0.436638
ss715598144	A/G	7	4337391	NA	0.000418387	0.000405773	0.000428492	0.00174952	0.770665	0.774241	0.767883	0.611171
ss715598260	T/G	7	4708698	NA	1.2742e-05	1.28604e-05	2.14798e-05	0.000841529	0.796125	0.795401	0.755679	0.491757
ss715598373	A/G	7	5763549	Glyma.07g064400	1.93881e-13	3.0246e-06	4.84247e-10	0.0244153	0.119137	0.0721494	0.0988805	0.0330697
ss715598421	A/G	7	5989638	Glyma.07g066500	1.01955e-14	2.81399e-06	4.14551e-11	0.0193448	0.126076	0.0723325	0.105423	0.0344161
ss715598427	G/A	7	6013359	Glyma.07g066700	0.00276809	0.0488421	0.00562261	0.150642	0.142882	0.0869392	0.130159	0.0600251
ss715598442	T/C	7	6153260	NA	0.421564	0.145715	0.245534	3.84054e-05	0.0152771	0.0292546	0.0228961	0.0908995
ss715598526	T/G	7	6754893	NA	0.00912948	0.00422902	0.000527226	0.0131577	0.339975	0.392964	0.539201	0.314837
ss715598534	T/C	7	6819959	NA	0.0118217	0.00812737	0.00149332	0.261222	0.301818	0.325395	0.431941	0.0959762
ss715598569	G/A	7	7070970	Glyma.07g077600	0.00580297	0.00200622	0.00482533	0.0300341	0.402792	0.485495	0.417027	0.277033
ss715598587	C/A	7	7214610	Glyma.07g079500	0.439867	0.0625192	0.178573	0.000630964	0.0256358	0.0716129	0.0491783	0.145589
ss715598589	C/T	7	7245899	NA	0.0203701	0.00353565	0.00367961	0.300494	0.219279	0.302987	0.301117	0.0739525
ss715598596	A/G	7	7323722	NA	8.26025e-06	1.61282e-05	1.11765e-06	0.0715313	0.465898	0.442542	0.536184	0.133015
ss715598636	T/C	7	7587430	NA	0.00138462	0.0158948	0.20971	0.232452	0.124811	0.0899211	0.0425165	0.0401713
ss715598671	G/T	7	7734294	NA	0.0115658	0.102533	0.122642	8.83611e-05	0.0766552	0.0470523	0.0441969	0.126541
ss715598712	T/G	7	7878533	Glyma.07g085500	1.73889e-05	0.00597388	0.0103726	4.54942e-09	0.119177	0.0721233	0.0667316	0.171269
ss715598722	C/T	7	7952738	NA	0.0317528	0.142874	0.187853	0.00238731	0.142542	0.0881805	0.0771456	0.22283
ss715598757	T/C	7	8131035	Glyma.07g087800	0.00336372	0.0406947	0.0707311	0.0601683	0.407324	0.235915	0.197	0.208468
ss715598811	T/C	7	8388707	NA	0.0917599	0.00145135	0.0200635	0.00130994	0.0484281	0.0988764	0.0693509	0.0999216
ss715598871	C/T	7	8697890	Glyma.07g093200	0.000450559	0.00562504	0.00212811	0.00120603	0.306004	0.221334	0.254608	0.273612
ss715598944	C/T	7	8987847	Glyma.07g095900	0.00542784	0.0352239	0.0135613	0.00123593	0.275745	0.187694	0.2334	0.342457
ss715598986	A/G	7	9167548	NA	0.00165224	0.00336994	0.00141625	0.00524994	0.718037	0.625128	0.738821	0.56975
ss715599000	C/T	7	9222627	NA	3.31224e-07	1.34644e-08	2.38624e-09	0.00712867	0.279293	0.322314	0.345039	0.12577
ss715599022	C/A	7	9382412	NA	5.94515e-07	1.92274e-08	2.04684e-09	0.00949398	0.276468	0.323946	0.354151	0.122345
ss715599025	A/G	7	9409467	Glyma.07g099400	0.0127581	0.0045879	0.0035322	0.192677	0.245275	0.294828	0.307329	0.101727
ss715599031	G/A	7	9439870	Glyma.07g099600	2.98657e-10	1.35658e-12	5.03121e-13	0.0013413	0.286804	0.335868	0.34471	0.124936
ss715599034	A/G	7	9446100	Glyma.07g099600	0.0326083	0.0533114	0.515126	3.37707e-05	0.14152	0.124654	0.0312035	0.340354
ss715599045	G/A	7	9500653	NA	1.40071e-15	1.33645e-07	3.58565e-17	0.565419	0.195492	0.120359	0.208654	0.0105053
ss715599048	A/G	7	9511383	Glyma.07g100200	0.000795997	0.0288243	0.000389248	0.86749	0.183849	0.109022	0.197221	0.00377371
ss715599050	G/A	7	9517197	NA	0.0063761	0.0771052	0.00363454	0.919006	0.175611	0.102243	0.19056	0.00181485
ss715599053	G/A	7	9524919	Glyma.07g100400	3.97808e-08	1.61615e-09	5.60234e-10	0.0163318	0.285481	0.323773	0.336213	0.103221
ss715599065	G/A	7	9572695	NA	0.000695347	0.0185656	5.6769e-05	0.00372974	0.372617	0.220869	0.486139	0.296157
ss715599089	C/T	7	9730337	Glyma.07g102100	0.00233836	0.00587984	2.25847e-06	2.53169e-06	0.243948	0.213469	0.458112	0.454652
ss715599114	A/G	7	9847029	NA	0.000282068	0.000849544	0.000404289	0.163493	0.638297	0.548571	0.608597	0.143713
ss715595712	G/A	7	10054874	NA	0.000625738	0.000172253	0.00377093	0.000933206	0.244567	0.277369	0.196793	0.234182
ss715595764	A/G	7	10458355	NA	0.00810665	0.258919	0.0555183	0.000195488	0.19178	0.0650454	0.12667	0.303042
ss715596267	A/G	7	10590195	NA	0.0162263	0.00135195	0.00675497	0.0585525	0.353336	0.573675	0.429209	0.243567
ss715596237	T/C	7	10830702	NA	2.84613e-08	2.76448e-14	6.81836e-09	0.00101254	0.265937	0.408666	0.281369	0.139092
ss715596214	T/C	7	10927999	NA	0.0133828	0.243947	0.0695247	0.000635643	0.203669	0.0763136	0.135555	0.317596
ss715596171	A/G	7	11177483	NA	7.18768e-25	5.82458e-45	4.72468e-28	1.08444e-10	0.268022	0.407268	0.291148	0.151885
ss715596167	A/G	7	11196802	NA	4.19412e-48	2.62687e-88	1.39365e-54	8.29161e-20	0.269012	0.408673	0.292631	0.152332
ss715596117	G/A	7	11371227	NA	0.00250405	8.35751e-05	0.000550021	0.01883	0.370317	0.566408	0.456724	0.254855
ss715596083	T/C	7	11539712	NA	1.31972e-05	0.0317536	0.000987547	8.51202e-09	0.227509	0.0962835	0.160615	0.32855
ss715596080	C/T	7	11548222	NA	1.55138e-05	0.0323837	0.00102234	1.16618e-08	0.225146	0.0958681	0.160035	0.324395
ss715596056	T/C	7	11771446	NA	1.4319e-34	1.25051e-32	9.14226e-32	5.14919e-07	0.216473	0.208594	0.205043	0.078007
ss715595999	A/C	7	12220777	NA	1.21267e-34	6.12723e-32	1.19835e-32	1.53827e-07	0.218228	0.207137	0.21007	0.0823592
ss715595975	G/A	7	12534725	NA	0.000194907	0.0702788	0.00458634	1.19013e-06	0.222782	0.0915385	0.157916	0.316624
ss715595965	A/G	7	12706720	NA	0.000654495	9.59678e-06	0.000116582	0.00655119	0.385745	0.586492	0.466835	0.276828
ss715595957	T/C	7	12805192	NA	0.000741579	1.08347e-05	0.000189264	0.00817253	0.379665	0.580183	0.443722	0.266038
ss715595945	A/G	7	12934243	NA	0.000669571	9.76968e-06	0.000119939	0.00628719	0.385577	0.587227	0.466661	0.279393
ss715595925	C/T	7	13176087	NA	2.03693e-05	0.0316765	0.000924773	1.04431e-08	0.22081	0.0962076	0.161478	0.325306
ss715595924	T/G	7	13176663	NA	0.000793038	1.24262e-05	0.000148258	0.00662191	0.383836	0.586599	0.464683	0.281022
ss715595919	T/C	7	13346801	NA	0.0112365	0.000945026	0.00426682	0.0415127	0.351909	0.545145	0.426286	0.252093
ss715595917	A/G	7	13350622	NA	0.000139863	0.000313571	0.000205363	0.0981046	0.205513	0.191739	0.199005	0.0750048
ss715595913	T/C	7	13400282	NA	0.0023377	0.00272327	0.00244756	0.00228535	0.808756	0.78264	0.800853	0.812669
ss715595909	G/A	7	13442991	NA	2.42825e-35	7.57473e-32	1.64266e-32	5.33235e-09	0.219564	0.20538	0.208109	0.0920074
ss715595906	T/C	7	13463129	NA	0.00352414	0.00406291	0.00367805	0.00344919	0.796235	0.77019	0.788362	0.800211
ss715595875	A/G	7	13713793	NA	0.00387503	0.00285518	0.0035649	0.00866086	0.739847	0.79228	0.75399	0.609725
ss715595869	A/G	7	13784462	NA	1.24635e-25	2.37747e-32	6.54836e-22	0.000200895	0.273167	0.320995	0.245488	0.0812613
ss715595852	G/A	7	14157098	Glyma.07g121500	1.48851e-21	2.12409e-29	4.24883e-21	0.000708679	0.242775	0.300268	0.239292	0.0733113
ss715595851	A/G	7	14158741	NA	4.50196e-10	5.46704e-14	5.11232e-13	0.000139942	0.313585	0.406711	0.383953	0.167611
ss715595850	G/A	7	14164853	NA	0.0146637	0.0437847	0.0452213	0.00159718	0.253519	0.193929	0.192127	0.369635
ss715595849	T/C	7	14189399	NA	0.0163912	0.00321247	0.00460383	0.15866	0.264966	0.35924	0.338544	0.125636
ss715595846	T/G	7	14202723	NA	1.6584e-07	2.20318e-10	9.91418e-10	0.00135139	0.308782	0.404125	0.38278	0.164657
ss715595830	A/G	7	14303107	NA	1.04591e-05	9.79156e-08	3.04991e-07	0.00502089	0.304767	0.398353	0.375874	0.169205
ss715595829	C/T	7	14304060	NA	2.95994e-08	2.7298e-11	1.46769e-10	0.000508608	0.312036	0.402959	0.381374	0.171551
ss715595824	T/C	7	14342291	NA	0.00456827	0.000746157	0.000510685	0.0734984	0.275883	0.354224	0.370429	0.147296
ss715595816	A/G	7	14385106	NA	0.014411	0.00648998	0.00380463	0.182821	0.277996	0.325534	0.35718	0.118049
ss715595804	A/G	7	14487769	NA	7.20577e-05	0.000528218	0.00199299	1.93422e-08	0.275152	0.229905	0.198279	0.450068
ss715595803	G/A	7	14505370	NA	0.0036635	0.000878596	0.000558836	0.0787308	0.295209	0.359733	0.380025	0.147872
ss715595773	T/C	7	14813307	NA	0.000724844	0.000471131	0.000696413	0.000668005	0.785237	0.84291	0.790509	0.796014
ss715596329	C/A	7	15065605	Glyma.07g126200	0.161331	0.0061281	0.315141	2.56198e-05	0.12365	0.319058	0.0781737	0.636523
ss715596339	T/C	7	15132816	NA	9.45465e-18	1.17725e-05	1.37769e-10	0.984557	0.278388	0.123544	0.193669	7.88219e-05
ss715596375	T/C	7	15292136	NA	5.79153e-51	1.00481e-14	3.7373e-23	0.900186	0.27952	0.126351	0.168088	0.00125132
ss715596386	C/T	7	15369745	NA	0.00185376	0.162525	0.128769	0.918567	0.23511	0.0844679	0.0938715	0.00426805
ss715596388	G/A	7	15378435	NA	0.000920991	0.116314	0.0665295	0.644504	0.245032	0.0945687	0.114858	0.0193567
ss715596392	A/G	7	15392901	NA	2.89414e-09	0.00439843	0.00140288	0.331831	0.263217	0.107973	0.12342	0.0313319
ss715596409	G/A	7	15490015	NA	2.84007e-05	3.19874e-05	0.000381705	0.00332658	0.629817	0.62262	0.476824	0.353576
ss715596411	A/G	7	15492192	NA	2.36348e-05	2.65586e-05	0.000324889	0.00307043	0.628956	0.622054	0.477953	0.35274
ss715596429	T/G	7	15603042	Glyma.07g132200	0.000154832	0.183446	0.000155312	0.997892	0.0827655	0.0265447	0.0827469	1.69028e-06
ss715596444	C/T	7	15677304	NA	0.432285	0.0487497	0.732086	0.00257953	0.0441356	0.145519	0.0137902	0.255464
ss715596492	A/G	7	16000419	Glyma.07g134800	0.00370818	0.190788	0.0642532	0.0358093	0.128989	0.0507651	0.0760468	0.0880937
ss715596513	C/T	7	16142127	NA	1.48826e-11	3.5755e-12	1.71348e-09	0.0461266	0.378441	0.394779	0.323264	0.0830871
ss715596546	A/G	7	16463378	Glyma.07g138800	0.000165047	0.00059418	4.8039e-05	5.07254e-05	0.691473	0.583647	0.801341	0.796356
ss715596553	A/G	7	16531035	NA	0.00182372	0.00411799	0.000691605	0.000506198	0.598189	0.514954	0.70215	0.736921
ss715596557	T/C	7	16582884	NA	0.000646022	0.00240473	8.47149e-05	0.0728733	0.422955	0.353419	0.53175	0.166982
ss715596586	T/C	7	16788563	NA	0.00393235	0.00399454	0.000194403	0.0250436	0.361103	0.360153	0.545639	0.24825
ss715596590	T/G	7	16808881	NA	7.11807e-05	6.46166e-05	2.10893e-07	0.000173367	0.386172	0.389496	0.587509	0.355517
ss715596595	G/A	7	16894812	NA	0.00165053	0.0014613	4.52302e-05	0.0274041	0.36725	0.373547	0.55527	0.219428
ss715596666	A/G	7	17492747	Glyma.07g146200	0.000622911	0.000552472	0.000901345	0.000742629	0.792432	0.808099	0.745099	0.769744
ss715596681	A/G	7	17917721	NA	0.00201564	0.00190662	0.00314141	0.00230274	0.812857	0.822255	0.739841	0.790581
ss715596686	C/T	7	18000930	NA	0.23669	0.400725	0.262605	0.00053087	0.108896	0.0667511	0.100746	0.544839
ss715596690	A/G	7	18136065	Glyma.07g150700	0.000152392	0.000392673	0.000116046	9.20128e-05	0.743429	0.655444	0.769552	0.792103
ss715596699	T/C	7	18382782	NA	2.18012e-19	3.49332e-21	7.98516e-15	0.0158532	0.468907	0.504156	0.378763	0.0893199
ss715596700	A/G	7	18459477	NA	0.00154969	0.00106553	0.0038976	0.000269532	0.551234	0.585112	0.469854	0.714501
ss715596712	T/C	7	18933505	NA	0.000779428	0.00011876	0.000495139	0.000101402	0.561867	0.720695	0.599082	0.734631
ss715596769	T/C	7	20495636	NA	0.00115526	0.000444972	0.000398741	0.00207975	0.361764	0.40699	0.412191	0.333817
ss715596772	A/G	7	20565014	NA	0.00327062	0.00107007	0.00129394	0.00471154	0.362203	0.427507	0.416374	0.340895
ss715596774	A/G	7	20588588	NA	0.00326066	0.00166773	0.00128367	0.0067053	0.350391	0.387768	0.402368	0.310088
ss715596784	G/T	7	21058238	NA	3.03374e-07	0.10829	0.00251596	2.24306e-05	0.0797514	0.0231264	0.0501908	0.0649579
ss715596791	C/T	7	21232914	NA	2.41686e-07	0.102261	0.00255771	1.8011e-05	0.0804413	0.0235446	0.0500917	0.0657397
ss715596838	C/T	7	24120465	NA	0.000382405	0.263942	0.0357294	0.0171094	0.0783684	0.0222477	0.04416	0.0506848
ss715596828	T/C	7	24489733	NA	0.00128746	0.000934593	0.000463078	0.00226227	0.361545	0.377025	0.410944	0.334245
ss715596879	C/T	7	24904717	NA	2.62551e-07	0.10363	0.00263584	0.000570376	0.0804334	0.0235149	0.0500841	0.0521253
ss715596882	A/G	7	24995157	NA	0.000994104	0.0004137	0.000378327	0.00195128	0.366342	0.407503	0.4117	0.334594
ss715596886	C/A	7	25078333	NA	0.000773945	0.000333293	0.00033698	0.00235571	0.370938	0.40947	0.408967	0.319816
ss715596899	G/A	7	25377352	NA	4.40366e-07	0.11687	0.00327182	0.00198637	0.0791632	0.0227116	0.0502399	0.0506685
ss715596910	C/T	7	25706364	Glyma.07g166200	2.47472e-07	0.0842959	0.00252683	0.000412023	0.080439	0.0249759	0.0501898	0.0534159
ss715596964	T/C	7	27239333	NA	0.00225544	0.00102156	0.000963374	0.00249088	0.359157	0.401418	0.404549	0.353857
ss715596968	T/C	7	27305591	NA	0.000988792	0.000425777	0.000385429	0.00110061	0.366384	0.405911	0.410582	0.361353
ss715596983	A/G	7	27503018	NA	0.00105449	0.000464445	0.000402976	0.00120405	0.365882	0.404717	0.411441	0.359594
ss715596994	A/G	7	27709568	NA	0.00428342	0.00227981	0.00187677	0.00457121	0.351165	0.388659	0.400239	0.347298
ss715597001	A/G	7	27854173	NA	0.00168625	0.000816127	0.000717698	0.00232762	0.360467	0.397202	0.403709	0.344128
ss715597008	G/A	7	28059713	NA	3.65556e-07	0.109523	0.0021341	0.000698051	0.0797332	0.0231976	0.0503045	0.0514642
ss715597016	T/C	7	28211462	NA	0.00284134	0.00136598	0.0012656	0.00269526	0.358067	0.398901	0.40316	0.36101
ss715597024	G/A	7	28544770	NA	0.0672576	5.92378e-05	0.641066	0.0076657	0.0265659	0.0613032	0.00608302	0.0395844
ss715597065	T/C	7	29620642	Glyma.07g171200	0.0672576	6.72985e-05	0.641066	0.0108301	0.0265659	0.0608074	0.00608302	0.0377227
ss715597086	G/A	7	30136917	NA	2.17892e-06	0.13117	0.0031532	0.00138651	0.0794137	0.0233416	0.0506716	0.0519208
ss715597087	A/C	7	30187110	NA	0.00108207	0.000461086	0.00045763	0.00115745	0.369094	0.41017	0.410533	0.36585
ss715597100	C/T	7	30641583	NA	3.85818e-07	0.114947	0.0031598	0.00147536	0.0789422	0.0226659	0.0500631	0.050694
ss715597126	T/C	7	31263344	NA	0.000415643	4.36606e-05	0.000101935	0.000237367	0.448714	0.571233	0.52463	0.47881
ss715597146	C/A	7	31664930	NA	2.039e-13	3.24518e-08	2.92646e-16	0.899792	0.11907	0.0867845	0.134454	0.00125751
ss715597147	G/T	7	31682908	NA	0.0678348	7.5157e-05	0.641613	0.00630895	0.0265971	0.0605919	0.00609045	0.0407491
ss715597162	T/G	7	32061316	NA	2.29367e-06	0.117024	0.0070994	0.00425873	0.0748404	0.0230474	0.0409041	0.0435964
ss715597208	T/C	7	33227966	NA	0.000681634	8.39406e-05	0.00019369	0.000419557	0.444431	0.566149	0.517037	0.472283
ss715597222	C/T	7	33499757	NA	3.03374e-07	0.0849953	0.00236231	0.000391692	0.0797514	0.024906	0.050494	0.0536085
ss715597266	C/T	7	34479999	NA	3.85818e-07	0.102568	0.00309723	0.000706169	0.0789422	0.0235223	0.0501612	0.0510274
ss715597284	A/G	7	34735583	NA	0.0110411	0.00295024	0.00533131	0.00809214	0.406326	0.531379	0.474562	0.435253
ss715597366	T/C	7	35881700	Glyma.07g191400	0.000175161	0.000578528	0.00144835	2.06189e-05	0.534752	0.463547	0.409649	0.666914
ss715597370	T/G	7	35979624	Glyma.07g192200	2.47385e-05	7.1327e-05	6.08316e-05	0.00025621	0.866914	0.768461	0.782918	0.656206
ss715597433	C/T	7	36470607	Glyma.07g196200	0.000154868	0.000289594	6.29975e-05	3.04401e-07	0.42594	0.398867	0.464941	0.704547
ss715597434	T/C	7	36493756	NA	3.79723e-05	2.51042e-05	6.99679e-06	4.04153e-08	0.43026	0.445521	0.492782	0.689352
ss715597435	T/C	7	36495133	NA	0.00229837	0.00153038	0.000792854	3.59053e-05	0.396927	0.421905	0.462524	0.66086
ss715597440	C/A	7	36523039	NA	0.206864	0.0805454	0.063418	0.000469757	0.086348	0.131863	0.14268	0.337671
ss715597451	C/T	7	36599603	Glyma.07g197600	0.00362337	0.00892503	0.0140129	0.0206876	0.487027	0.407151	0.36787	0.334199
ss715597499	T/C	7	36925128	NA	0.00146046	0.0124406	0.00637516	0.0100167	0.446842	0.306728	0.350347	0.320882
ss715597502	C/T	7	36935345	Glyma.07g201000	0.00160499	0.0128935	0.0072486	0.00965483	0.448369	0.309074	0.347454	0.32836
ss715597527	C/T	7	37049207	Glyma.07g201600	0.0032038	0.00210119	0.00895674	0.242756	0.407173	0.435982	0.337428	0.105375
ss715597562	C/T	7	37182936	NA	0.00551151	0.00223109	0.00759747	0.00154697	0.44732	0.528113	0.419194	0.561607
ss715597583	T/C	7	37305962	NA	0.00778524	0.00227354	0.00417977	0.00286892	0.450162	0.57275	0.511277	0.549057
ss715597585	T/C	7	37320756	Glyma.07g203800	0.000302755	0.000105939	0.000137666	6.00542e-05	0.475178	0.533641	0.518965	0.565682
ss715597586	G/A	7	37321895	Glyma.07g203900	3.69849e-05	1.14121e-05	1.52962e-05	5.03945e-06	0.487825	0.539399	0.526489	0.575684
ss715597654	A/G	7	37727975	Glyma.07g207700	6.54647e-07	1.39242e-07	4.51375e-08	3.49427e-07	0.496149	0.543502	0.57829	0.515303
ss715597660	C/T	7	37781401	NA	2.73052e-05	3.50213e-06	4.53096e-06	1.66966e-05	0.466291	0.548282	0.537914	0.485805
ss715597674	C/T	7	37866898	NA	5.48279e-12	2.49602e-08	6.31148e-11	0.0844161	0.422692	0.313783	0.391526	0.0743459
ss715597676	G/A	7	37875463	Glyma.07g208900	5.73549e-12	2.76524e-08	6.43187e-11	0.0861554	0.422374	0.312596	0.391515	0.0738927
ss715597677	G/A	7	37882749	Glyma.07g209100	3.40406e-05	0.000878605	8.52712e-05	0.315172	0.399443	0.291029	0.369121	0.0607516
ss715597678	C/A	7	37888361	NA	4.39399e-12	2.60655e-08	1.3934e-11	0.0578494	0.425251	0.313035	0.410573	0.0830488
ss715597709	A/G	7	38085809	Glyma.07g210200	0.000118544	0.00126779	0.000379251	0.247581	0.398178	0.307127	0.353711	0.0782305
ss715597720	C/A	7	38142772	NA	3.39276e-13	9.93964e-14	5.44407e-14	1.42519e-07	0.725673	0.755268	0.769919	0.429358
ss715597750	C/T	7	38271808	NA	0.011176	9.57787e-05	4.00932e-05	3.7131e-05	0.151228	0.262487	0.281209	0.282845
ss715597757	T/C	7	38384722	NA	0.00144027	0.000724651	0.000903536	0.00230501	0.728353	0.822534	0.791687	0.666833
ss715597773	T/C	7	38478993	NA	1.10104e-17	7.83856e-13	1.49141e-11	7.5737e-08	0.446139	0.346363	0.319347	0.237334
ss715597780	G/A	7	38513425	Glyma.07g213000	0.0825374	0.0109397	0.00357889	0.00963752	0.13558	0.22589	0.272312	0.231242
ss715597796	C/T	7	38649533	NA	4.62052e-05	0.000172395	3.92444e-05	0.0256122	0.698092	0.602305	0.710283	0.262958
ss715597834	G/A	7	38950581	NA	5.45904e-08	6.48814e-09	1.79561e-09	0.000728473	0.281478	0.307128	0.322352	0.154868
ss715597892	T/C	7	39587159	Glyma.07g220800	0.00283141	0.00285861	0.00283141	0.00404551	0.816733	0.814987	0.816733	0.752916
ss715597919	G/A	7	39780514	NA	4.45708e-09	5.84616e-07	4.47056e-10	0.0065858	0.443097	0.351154	0.48616	0.158166
ss715597936	A/G	7	39917291	NA	8.52153e-06	1.09996e-05	1.18275e-05	8.68396e-05	0.905807	0.88267	0.876148	0.705607
ss715597939	A/G	7	39943611	Glyma.07g223100	0.000535223	0.000541805	0.000566962	0.000777377	0.857028	0.855284	0.848826	0.804612
ss715597958	A/G	7	40309496	NA	0.000826459	0.00116462	0.000896169	0.0103869	0.848265	0.797149	0.836048	0.503708
ss715597961	T/G	7	40336940	NA	0.000809301	0.00120139	0.000878069	0.0118353	0.848712	0.790146	0.836444	0.486449
ss715597964	A/G	7	40402976	NA	7.51443e-05	0.000176404	7.97395e-05	0.0158108	0.853035	0.764413	0.846722	0.353078
ss715597974	T/C	7	40568911	NA	0.00112021	0.00128476	0.00142432	0.00833648	0.83913	0.817691	0.801751	0.550515
ss715597981	T/G	7	40736523	NA	0.0005727	0.000716127	0.000725447	0.00443033	0.853324	0.821586	0.819769	0.58328
ss715597984	A/G	7	40788029	NA	0.00100817	0.00123136	0.00106265	0.00146742	0.843902	0.813054	0.835726	0.786486
ss715597986	T/C	7	40790184	NA	6.54354e-05	8.66185e-05	7.04479e-05	0.000105795	0.888508	0.85755	0.880305	0.835812
ss715597987	A/G	7	40801871	NA	2.00334e-06	2.97308e-06	2.21827e-06	4.08056e-06	0.918672	0.886862	0.910406	0.861752
ss715597991	A/G	7	40805574	NA	1.17289e-05	1.63427e-05	1.27989e-05	2.22571e-05	0.905691	0.874699	0.897481	0.846327
ss715598021	A/G	7	41245064	Glyma.07g231600	0.00338993	0.00226063	0.00209344	0.00244435	0.698636	0.760592	0.772621	0.748454
ss715598022	A/G	7	41246855	NA	0.00130317	0.000836815	0.000738553	0.00115353	0.721343	0.779404	0.796152	0.737131
ss715598053	A/G	7	41692787	NA	0.000158477	0.000119214	6.93875e-05	0.000137458	0.755016	0.783116	0.837801	0.769005
ss715598054	T/C	7	41711423	NA	0.000354805	0.000263913	0.000175856	0.000311246	0.748158	0.780644	0.826225	0.762461
ss715598060	G/A	7	41801020	NA	0.08039	0.0740789	0.154194	0.000184688	0.188301	0.194159	0.140682	0.615322
ss715598089	C/A	7	42222270	NA	1.98151e-08	4.847e-07	7.38957e-06	0.00125581	0.131204	0.11582	0.101643	0.0705875
ss715598124	T/G	7	42640211	NA	5.31939e-06	1.5502e-06	5.22871e-05	6.60721e-06	0.739919	0.820942	0.597653	0.72601
ss715598166	G/A	7	43258534	Glyma.07g256600	6.51619e-05	6.98392e-05	4.48283e-05	5.87869e-05	0.799598	0.79303	0.835464	0.809398
ss715598201	T/C	7	43868019	Glyma.07g264400	4.63949e-54	3.82726e-18	5.15689e-39	0.577868	0.292196	0.144773	0.235652	0.00743621
ss715598244	A/G	7	44608799	NA	2.00615e-47	2.55641e-36	7.52518e-46	8.98559e-52	0.423151	0.348549	0.412696	0.451917
ss715599302	C/T	8	117478	Glyma.08g001700	0.00097118	0.00097118	0.00129515	0.00110283	0.844741	0.844741	0.800756	0.825167
ss715599769	T/C	8	162736	Glyma.08g002300	0.000172985	0.000172985	0.000248199	0.00020579	0.875806	0.875806	0.831611	0.854402
ss715602728	G/T	8	797007	Glyma.08g010100	0.073244	0.0301973	0.0501316	0.000513468	0.242621	0.327445	0.278853	0.751974
ss715599326	A/C	8	1190302	Glyma.08g015100	0.00947188	0.0025269	0.00591339	0.0104434	0.396139	0.511297	0.436701	0.387786
ss715599422	C/T	8	1287166	NA	0.268286	0.237963	0.438117	0.00201111	0.100205	0.109769	0.0599922	0.457721
ss715599438	A/G	8	1324082	Glyma.08g016600	3.79563e-06	4.29252e-06	6.72991e-06	2.33743e-05	0.914403	0.903908	0.866067	0.76525
ss715599691	G/A	8	1538749	Glyma.08g018900	0.752749	0.36601	0.721642	7.85428e-05	0.00932431	0.0362711	0.0110391	0.213843
ss715599702	G/A	8	1552810	NA	0.0013338	0.00280752	0.00190513	0.0542824	0.77685	0.672558	0.726062	0.308127
ss715599732	G/T	8	1585203	Glyma.08g019500	0.000268269	6.11655e-07	1.52941e-06	3.51966e-07	0.225981	0.344275	0.327094	0.354571
ss715599804	A/C	8	1637004	NA	1.48798e-13	3.10569e-10	2.07275e-06	0.740312	0.177738	0.14719	0.106629	0.00551005
ss715599822	G/T	8	1658881	NA	5.88565e-06	4.12236e-10	3.49491e-10	5.98354e-11	0.222708	0.33999	0.341918	0.362411
ss715600310	T/G	8	1970028	Glyma.08g024900	2.78064e-18	1.85854e-16	1.83428e-25	7.41242e-05	0.501583	0.459786	0.668449	0.174618
ss715600312	C/T	8	1973360	Glyma.08g025000	2.87948e-10	4.13641e-09	6.94398e-14	0.00395269	0.499328	0.44876	0.660214	0.171501
ss715600466	C/T	8	2024577	Glyma.08g025600	2.58102e-10	7.23181e-13	4.92888e-09	6.4711e-20	0.240856	0.28337	0.218496	0.393133
ss715601203	A/G	8	2572413	NA	0.0150424	0.0337694	0.00354764	0.00186805	0.388322	0.311773	0.529821	0.595538
ss715601254	G/A	8	2697626	NA	0.00188619	0.00524356	0.000307697	0.00070178	0.48141	0.403611	0.624857	0.558572
ss715601309	T/G	8	2889169	NA	0.00178831	3.77438e-05	9.63612e-05	6.89543e-05	0.260869	0.386388	0.356402	0.367129
ss715601517	T/C	8	3507478	Glyma.08g044300	0.00362188	0.000682274	0.0122178	0.000530483	0.487692	0.64317	0.380212	0.667661
ss715601559	T/C	8	3636582	Glyma.08g046100	0.0434943	0.00240244	0.0216015	1.9016e-05	0.221611	0.408507	0.267382	0.736348
ss715601564	G/A	8	3646948	Glyma.08g046300	0.00277855	0.14641	0.016867	0.695843	0.29407	0.110631	0.215082	0.0180433
ss715601568	A/G	8	3663351	Glyma.08g046600	1.22784e-23	3.36315e-07	1.83658e-15	0.0818267	0.335636	0.145095	0.248255	0.0434628
ss715601602	C/T	8	3823515	NA	1.84587e-17	9.54343e-21	3.98786e-13	4.68699e-24	0.63692	0.749061	0.494332	0.867416
ss715602009	T/C	8	4200409	Glyma.08g054400	0.000239369	0.000239369	0.000395693	0.000448588	0.870915	0.870915	0.807351	0.791855
ss715602011	G/A	8	4203734	Glyma.08g054400	0.000373797	0.000373797	0.000601326	0.000668926	0.863563	0.863563	0.800042	0.786139
ss715602236	T/C	8	4387848	Glyma.08g057200	0.000646829	0.000645576	0.000944285	0.00101114	0.848582	0.848864	0.794576	0.785002
ss715602255	A/G	8	4419268	Glyma.08g057500	5.37992e-09	5.0228e-09	1.72079e-08	2.49693e-08	0.939281	0.943063	0.876392	0.856692
ss715602290	T/C	8	4460558	Glyma.08g058100	1.6945e-07	1.60199e-07	4.32022e-07	7.07227e-07	0.926683	0.930479	0.864534	0.832626
ss715602512	T/C	8	4673523	Glyma.08g060600	0.255534	0.0121702	0.376594	0.00150438	0.106529	0.339703	0.0741027	0.49757
ss715602550	A/G	8	4988513	Glyma.08g065100	0.00636724	0.000135846	0.00420715	0.000486654	0.269143	0.442052	0.288116	0.385088
ss715602559	G/T	8	5088534	NA	9.58119e-17	1.48414e-25	1.74319e-14	6.09769e-19	0.366914	0.511931	0.32869	0.403438
ss715602569	T/C	8	5242876	Glyma.08g068300	0.000354351	1.09765e-06	0.000297305	4.84577e-06	0.373285	0.611563	0.38044	0.549133
ss715602597	A/G	8	5621113	NA	0.00424652	0.00233615	0.000460167	0.00423859	0.483666	0.539466	0.699069	0.483838
ss715602608	G/T	8	5750622	NA	2.64657e-08	3.29169e-07	1.5052e-08	3.70162e-07	0.821926	0.700356	0.850169	0.69486
ss715602611	G/A	8	5821229	Glyma.08g076400	0.000172984	0.000480899	0.000122784	0.000631632	0.762743	0.662628	0.797587	0.636808
ss715602620	T/C	8	5968621	Glyma.08g078200	4.56588e-19	8.60663e-11	7.22948e-85	6.01093e-05	0.148573	0.103578	0.396687	0.0612466
ss715602625	T/C	8	6073168	NA	8.55647e-08	7.49055e-06	6.88433e-08	2.25051e-07	0.789175	0.573725	0.80021	0.740808
ss715602656	T/C	8	6997328	NA	5.92548e-06	5.02322e-06	1.09524e-05	1.2429e-05	0.824479	0.837138	0.778147	0.768748
ss715602662	G/A	8	7075496	Glyma.08g093300	2.13406e-06	1.93549e-06	4.54645e-06	9.05393e-06	0.830443	0.837313	0.778071	0.731577
ss715602663	G/A	8	7108611	Glyma.08g093800	0.00092425	0.000691835	0.00354615	0.000302356	0.458457	0.476724	0.374485	0.529458
ss715602667	T/G	8	7187624	Glyma.08g094500	8.72702e-05	2.08222e-05	0.000355692	8.20222e-06	0.521775	0.598786	0.447895	0.650066
ss715602683	G/A	8	7518597	Glyma.08g098100	5.66254e-06	2.02326e-06	0.000282275	0.0998062	0.491209	0.528615	0.350232	0.120292
ss715602684	C/T	8	7518912	Glyma.08g098100	4.22418e-07	1.15035e-07	6.00254e-05	0.08034	0.493564	0.531705	0.348901	0.116151
ss715602685	T/C	8	7519161	Glyma.08g098100	1.9245e-08	4.2484e-09	7.6267e-06	0.0807883	0.495651	0.531634	0.353479	0.104015
ss715602693	A/G	8	7595767	Glyma.08g099300	9.99666e-06	1.54132e-05	1.43734e-05	8.54879e-06	0.793795	0.761163	0.766389	0.805728
ss715602695	T/C	8	7596194	Glyma.08g099300	4.17458e-06	6.51678e-06	5.77536e-06	3.36805e-06	0.79522	0.764303	0.772639	0.810304
ss715602699	G/A	8	7654540	NA	0.000802622	0.000602626	0.161243	0.744238	0.135164	0.138924	0.0493076	0.0083886
ss715602717	T/C	8	7862866	Glyma.08g102400	0.0211193	0.0220136	0.00331205	0.0694566	0.337247	0.333602	0.503543	0.23286
ss715602749	A/C	8	8273185	NA	6.46327e-09	1.28869e-07	4.82247e-10	5.60031e-09	0.618662	0.529408	0.698235	0.622997
ss715602756	C/T	8	8310289	Glyma.08g107900	0.00193262	0.00238116	0.316215	0.00405896	0.353558	0.342974	0.0738696	0.315849
ss715602762	A/G	8	8434697	Glyma.08g109900	0.000175613	6.59274e-05	0.000124134	9.00718e-05	0.702899	0.792567	0.734155	0.763528
ss715602760	A/G	8	8465415	Glyma.08g110100	4.24971e-06	2.83989e-07	0.0441841	1.05354e-12	0.382337	0.450235	0.12791	0.774673
ss715602778	A/G	8	8607322	NA	0.000356052	5.18266e-05	0.113224	3.34e-08	0.36781	0.444775	0.120906	0.750345
ss715602843	G/A	8	9220290	Glyma.08g119700	1.05438e-09	9.0564e-11	1.09849e-10	1.24708e-05	0.697185	0.778016	0.771552	0.406721
ss715602844	G/A	8	9245434	NA	1.2722e-12	8.26404e-08	2.91999e-07	0.337397	0.37199	0.255325	0.24118	0.0332829
ss715602853	A/C	8	9332121	Glyma.08g120800	5.39164e-05	0.000115434	4.42601e-05	0.534762	0.669578	0.615933	0.683707	0.0416584
ss715602859	C/A	8	9399858	Glyma.08g122000	0.0016639	0.000388625	0.00069452	0.749544	0.276332	0.327535	0.307242	0.0125378
ss715602912	A/G	8	9907280	Glyma.08g128500	0.0108885	0.0104945	0.00169741	0.0184721	0.414328	0.417826	0.597078	0.364562
ss715602913	G/A	8	9909193	Glyma.08g128600	0.0110243	0.0107567	0.00183014	0.0180657	0.416707	0.419066	0.59528	0.369652
ss715599146	C/T	8	10029124	Glyma.08g130600	0.00180495	0.00202808	0.000221918	0.00274084	0.462771	0.454367	0.618269	0.432737
ss715599148	C/A	8	10078730	Glyma.08g131500	0.00499393	0.00996813	0.000827306	0.0119293	0.445602	0.38703	0.603977	0.371947
ss715599150	G/A	8	10085363	Glyma.08g131600	0.0047211	0.0101374	0.000751412	0.0116721	0.443758	0.380253	0.602477	0.368639
ss715599155	T/C	8	10112531	NA	0.0114688	0.0211719	0.00255141	0.0236311	0.428607	0.367331	0.585543	0.356466
ss715599157	C/T	8	10116595	NA	0.0126587	0.0227417	0.00291983	0.0321829	0.427188	0.367163	0.584311	0.332091
ss715599284	C/T	8	11363824	Glyma.08g148500	0.00101001	0.0362187	0.000368821	0.452936	0.34475	0.183356	0.388408	0.0463671
ss715599285	T/C	8	11367862	Glyma.08g148500	1.19932e-09	6.40917e-05	8.26026e-11	0.120587	0.381407	0.217621	0.419507	0.0693344
ss715599319	C/T	8	11722906	Glyma.08g152400	0.000130648	3.566e-05	0.00202257	0.00888295	0.337526	0.377654	0.250527	0.200886
ss715599356	A/G	8	11973143	NA	2.43e-07	5.12133e-08	7.31895e-08	7.00407e-07	0.491388	0.534937	0.524921	0.461929
ss715599390	C/T	8	12276541	NA	0.0138995	0.0246832	0.00370832	0.0102016	0.481109	0.409841	0.656105	0.520577
ss715599391	T/G	8	12276678	NA	0.0153227	0.0278141	0.00379153	0.0110531	0.476334	0.40118	0.66523	0.518748
ss715599408	A/G	8	12406508	Glyma.08g160100	0.00123897	0.0867368	5.29094e-13	0.000253904	0.0696022	0.0349446	0.172956	0.0798241
ss715599428	T/C	8	12923046	NA	0.00408715	0.0107559	0.00302592	0.00608244	0.566533	0.45837	0.601375	0.521404
ss715599433	A/G	8	13035714	NA	0.00551097	0.012388	0.00364895	0.0447816	0.548689	0.455419	0.597924	0.314554
ss715599434	G/A	8	13035897	NA	0.0172691	0.244905	8.1287e-09	0.680889	0.0620213	0.0281098	0.169493	0.00849603
ss715599440	C/A	8	13162912	NA	0.000546152	0.00165251	0.000123425	0.00303529	0.535594	0.45738	0.644466	0.415153
ss715599442	T/G	8	13215197	Glyma.08g167600	0.0041623	0.00945475	0.00157923	0.0374696	0.489424	0.41384	0.581796	0.290318
ss715599445	A/G	8	13238031	NA	0.00757109	0.0151853	0.0033804	0.0649095	0.478286	0.406271	0.564654	0.260803
ss715599459	G/T	8	13445038	NA	4.09197e-22	9.11491e-13	1.41187e-28	0.017263	0.462516	0.302981	0.570704	0.0808269
ss715599480	C/T	8	13717165	NA	0.00010874	0.000779932	4.16179e-05	0.0109314	0.535018	0.425229	0.589838	0.279738
ss715599482	T/C	8	13783090	Glyma.08g173200	9.32004e-08	2.99764e-07	2.56624e-07	1.33122e-06	0.873822	0.80585	0.814753	0.722385
ss715599486	G/A	8	13849126	NA	0.0570907	0.0219349	0.000583013	0.000389408	0.141253	0.180094	0.312861	0.326919
ss715599529	G/T	8	14128918	NA	0.00147595	0.0042334	0.00135395	0.00210927	0.603742	0.499547	0.612511	0.567857
ss715599530	C/T	8	14130626	NA	0.000617092	0.00182352	0.00038765	0.000842216	0.605503	0.513092	0.646392	0.578588
ss715599561	A/G	8	14338011	Glyma.08g178900	2.60794e-10	5.08809e-09	2.21031e-10	1.74306e-08	0.775242	0.673253	0.78106	0.632201
ss715599563	C/A	8	14362330	Glyma.08g179100	2.70297e-10	3.56116e-08	0.00217132	3.79772e-07	0.344719	0.286825	0.137851	0.257686
ss715599568	C/T	8	14428037	NA	7.39295e-08	1.48811e-06	4.97115e-08	2.4841e-06	0.772118	0.631114	0.791464	0.60786
ss715599584	C/A	8	14567383	Glyma.08g181500	9.88492e-05	0.000327059	8.75387e-12	2.58196e-10	0.170577	0.154789	0.350908	0.316074
ss715599607	C/T	8	14712827	Glyma.08g183400	0.13924	0.115115	0.00868568	0.00208211	0.130385	0.142242	0.291122	0.369313
ss715599654	A/G	8	15062941	Glyma.08g187800	2.50418e-07	0.000293109	0.00131438	0.803054	0.433766	0.263276	0.224613	0.00777886
ss715599685	A/G	8	15172323	NA	1.81046e-09	7.90488e-08	5.93024e-05	9.00365e-10	0.64084	0.531138	0.342804	0.661561
ss715599686	G/T	8	15173338	Glyma.08g189200	5.21625e-08	1.76991e-06	0.000452917	2.31605e-08	0.636794	0.512843	0.322021	0.666086
ss715599692	T/C	8	15314513	Glyma.08g190500	1.79335e-12	4.49481e-13	1.25708e-14	5.31964e-10	0.764163	0.802601	0.905334	0.612217
ss715599696	A/G	8	15317735	Glyma.08g190500	4.30622e-08	1.7562e-08	1.60686e-09	2.06138e-06	0.738036	0.777679	0.887313	0.574387
ss715599721	T/C	8	15633368	NA	4.44748e-07	5.0984e-07	1.92425e-07	0.0316588	0.579746	0.574743	0.610609	0.169483
ss715599724	T/C	8	15645356	Glyma.08g194200	3.97229e-08	3.38732e-07	1.27772e-08	0.0292933	0.561601	0.498739	0.595261	0.1535
ss715599727	T/C	8	15690728	NA	0.00111658	0.000861015	0.000212452	0.27723	0.556941	0.579308	0.704038	0.103688
ss715599753	G/A	8	15845309	NA	7.93385e-06	0.000418999	3.01049e-06	0.164296	0.50817	0.353921	0.546326	0.100437
ss715599768	A/C	8	16094804	NA	2.73258e-14	2.24934e-09	1.26847e-14	0.0103066	0.532609	0.372179	0.543512	0.125954
ss715599784	T/G	8	16184194	Glyma.08g200100	9.8744e-06	0.000646648	1.48533e-06	0.153977	0.533571	0.35683	0.615783	0.108176
ss715599787	C/A	8	16190177	Glyma.08g200200	0.000311054	0.00553021	7.63842e-05	0.261081	0.519301	0.342192	0.608889	0.0946328
ss715599815	A/G	8	16424494	NA	0.000413356	0.000311978	0.000246765	0.00786065	0.731582	0.762159	0.788058	0.437697
ss715599818	G/A	8	16451124	Glyma.08g202700	3.53456e-05	0.00219722	0.000537111	0.336649	0.455507	0.291837	0.348145	0.0621836
ss715599825	A/G	8	16507263	NA	8.66023e-06	1.13655e-05	3.10815e-06	7.85278e-05	0.663902	0.648281	0.723797	0.53997
ss715599846	G/A	8	16613265	Glyma.08g205200	1.14395e-07	3.54289e-05	7.07875e-06	0.0645039	0.413334	0.291071	0.326045	0.104499
ss715599860	C/A	8	16724420	NA	0.000105167	0.000182548	0.000204933	0.0140794	0.860769	0.799647	0.787098	0.376188
ss715599862	A/C	8	16757883	Glyma.08g207400	0.00177467	0.0113603	0.00101336	0.315782	0.515025	0.363538	0.56235	0.0920439
ss715599868	T/C	8	16795090	Glyma.08g207800	2.14702e-15	1.12134e-10	3.37054e-16	0.00932942	0.612932	0.443552	0.642401	0.134638
ss715599877	C/T	8	16898563	NA	8.72876e-08	6.78996e-05	6.55662e-11	0.374346	0.456752	0.298601	0.627802	0.0445644
ss715599881	T/G	8	16937049	NA	0.00105959	0.00103435	0.00113567	0.00172953	0.838078	0.841833	0.82733	0.76364
ss715599890	A/G	8	17017611	Glyma.08g210500	0.00430719	0.00371108	0.00116336	0.590862	0.518802	0.534104	0.657425	0.0387892
ss715599891	T/C	8	17019741	NA	0.000858345	0.000700828	0.000143522	0.470666	0.541379	0.557337	0.686252	0.0550111
ss715599910	G/A	8	17232852	Glyma.08g213500	4.7745e-30	1.50776e-13	1.02159e-28	0.280435	0.304854	0.177776	0.29542	0.0211549
ss715599954	G/A	8	17530147	Glyma.08g215900	0.000307937	0.000762061	0.000960255	0.503416	0.311433	0.282662	0.275242	0.0344986
ss715599962	A/G	8	17629742	Glyma.08g217200	9.02974e-23	5.42614e-26	1.16164e-20	0.0131968	0.603072	0.678598	0.554406	0.0997848
ss715599963	G/A	8	17638502	Glyma.08g217400	1.05011e-06	1.36287e-07	1.67578e-07	0.00663532	0.684121	0.788048	0.777289	0.272613
ss715599966	A/G	8	17653606	NA	0.00236449	0.000806168	0.00299864	0.524388	0.48027	0.568133	0.461248	0.0464622
ss715599980	T/C	8	17824366	NA	1.44579e-08	3.32139e-08	2.76764e-11	6.37902e-10	0.591174	0.56651	0.784088	0.685531
ss715599989	T/C	8	17864282	Glyma.08g219800	0.00282346	0.000321841	0.00888886	0.00140063	0.27575	0.360004	0.229715	0.303248
ss715600052	C/T	8	18277651	NA	1.50453e-07	9.5588e-05	0.00506431	0.109847	0.430242	0.282286	0.182938	0.0908439
ss715600063	C/T	8	18327908	Glyma.08g226000	0.368689	0.216668	0.0197821	0.00203104	0.0343767	0.0502192	0.106004	0.148283
ss715600086	C/A	8	18554554	Glyma.08g227900	1.76416e-06	0.00592208	9.36937e-11	0.470307	0.201333	0.10433	0.296857	0.0222179
ss715600098	T/C	8	18652479	NA	0.000106402	0.000230948	1.05057e-13	1.18193e-15	0.0592397	0.0560778	0.121145	0.131775
ss715600116	C/A	8	18730367	Glyma.08g229400	0.00342778	0.0352048	0.164455	0.0243469	0.283524	0.180385	0.103993	0.197396
ss715600156	G/A	8	19117787	NA	1.857e-05	5.15131e-06	1.22467e-06	0.00599516	0.492657	0.545502	0.605655	0.255747
ss715600170	A/G	8	19192596	NA	2.49873e-50	8.01312e-20	7.59329e-09	0.334888	0.276749	0.152181	0.0910208	0.0134418
ss715600187	G/T	8	19245842	NA	0.0179212	0.00259	9.66159e-14	0.419972	0.0502229	0.065311	0.182023	0.0155193
ss715600202	C/T	8	19281227	NA	2.35241e-05	0.000251664	0.000133676	0.561783	0.350585	0.286518	0.303829	0.0267891
ss715600204	T/C	8	19286110	NA	1.66368e-06	3.70752e-05	3.80747e-05	0.512093	0.357368	0.290387	0.289801	0.0287457
ss715600223	G/A	8	19371483	NA	1.4541e-16	6.24107e-18	2.96934e-24	5.02817e-43	0.207186	0.218541	0.268251	0.402256
ss715600275	C/T	8	19518105	Glyma.08g233900	0.000550429	0.000170607	3.82633e-05	2.09242e-09	0.198858	0.221427	0.249186	0.417504
ss715600280	G/A	8	19531887	NA	1.46166e-05	5.72519e-06	1.49366e-07	4.57328e-14	0.201382	0.21317	0.256978	0.420924
ss715600284	G/A	8	19535568	NA	1.83807e-05	0.000163551	4.62986e-05	0.0335486	0.338974	0.283877	0.315889	0.135004
ss715600300	C/T	8	19569615	NA	0.0167515	0.0094686	0.00381177	4.61839e-05	0.181425	0.201886	0.233441	0.37679
ss715600301	C/T	8	19582422	NA	0.000269193	0.000140916	6.0861e-06	2.43274e-10	0.192925	0.203842	0.254255	0.402483
ss715600311	C/T	8	19635647	NA	1.36293e-06	4.67887e-07	5.39018e-09	2.26464e-16	0.202999	0.213953	0.257622	0.408775
ss715600317	G/A	8	19661094	NA	0.000903321	7.17206e-05	4.11442e-05	1.39427e-08	0.200841	0.253279	0.264341	0.415066
ss715600322	C/T	8	19663477	NA	1.51811e-09	8.47162e-08	6.66711e-09	0.00271048	0.351536	0.298278	0.332141	0.143454
ss715600323	G/A	8	19664286	NA	0.0232903	0.0183467	0.00534282	6.80696e-05	0.178238	0.187618	0.234401	0.388392
ss715600338	C/T	8	19693070	Glyma.08g234700	3.09665e-17	1.13431e-18	2.24427e-24	1.71844e-46	0.208958	0.220492	0.264085	0.416959
ss715600342	G/A	8	19694112	Glyma.08g234700	1.43626e-09	8.79674e-08	7.65722e-09	0.00303733	0.352057	0.297607	0.33013	0.141378
ss715600381	G/T	8	19793071	NA	0.00323579	0.00189918	0.000277452	2.67842e-07	0.187663	0.2009	0.246632	0.398558
ss715600391	A/G	8	19853041	Glyma.08g235800	9.70232e-07	9.93119e-10	4.35505e-12	1.76836e-24	0.162894	0.212976	0.249112	0.419734
ss715600439	C/A	8	20045215	NA	1.04686e-10	1.05035e-07	2.9979e-11	0.0355441	0.545226	0.405209	0.570809	0.120189
ss715600453	C/T	8	20069462	Glyma.08g236800	0.000761432	7.88021e-12	1.83841e-06	4.30668e-50	0.0729068	0.162499	0.107391	0.441087
ss715600456	G/A	8	20081602	Glyma.08g236800	0.00363744	0.0103348	0.00332649	0.409106	0.483208	0.391755	0.491169	0.0713401
ss715600463	C/T	8	20126261	NA	0.147955	0.00273792	0.037457	2.11845e-10	0.0637853	0.152038	0.0981209	0.406131
ss715600468	C/T	8	20178957	NA	0.26872	0.0188297	0.107959	3.71531e-07	0.0573356	0.145589	0.091018	0.407175
ss715600469	C/A	8	20180418	NA	0.00164175	0.00584548	0.00138805	0.31342	0.495011	0.397566	0.508116	0.0900222
ss715600477	G/T	8	20203205	Glyma.08g237500	0.00210419	0.00714082	0.00186225	0.330429	0.489336	0.392428	0.499187	0.0869339
ss715600492	G/A	8	20249703	Glyma.08g237500	0.500912	0.132148	0.307045	0.000567175	0.0408554	0.121869	0.0724496	0.386516
ss715600502	C/T	8	20292818	NA	0.00220904	0.00769083	0.00180208	0.348199	0.485308	0.386533	0.50172	0.0823895
ss715600505	A/G	8	20296336	Glyma.08g238100	2.79538e-07	2.84059e-05	3.63199e-07	0.0788768	0.539216	0.392891	0.530849	0.122002
ss715600538	T/C	8	20493647	Glyma.08g240300	3.58152e-11	5.49214e-11	3.95551e-19	0.000278948	0.156223	0.154472	0.223995	0.0792419
ss715600543	T/C	8	20597949	NA	4.02063e-05	3.65698e-05	7.26487e-05	9.89676e-05	0.784016	0.792275	0.733291	0.707319
ss715600547	A/G	8	20640407	NA	1.39367e-14	8.00324e-15	7.98615e-14	1.19321e-11	0.80219	0.815952	0.75943	0.640868
ss715600550	A/G	8	20652909	NA	1.00106e-06	6.34357e-07	2.00639e-06	2.14018e-05	0.762992	0.789644	0.723037	0.592214
ss715600566	G/A	8	20805341	NA	2.36019e-33	7.5197e-12	1.08785e-07	0.023375	0.211766	0.109974	0.0830308	0.0333299
ss715600574	T/G	8	20809106	NA	0.0120832	0.0100401	0.00141135	0.000321943	0.302066	0.313817	0.438201	0.53372
ss715600581	G/A	8	20854829	NA	0.000965479	0.0657778	0.161546	0.602026	0.195651	0.0953764	0.0685726	0.0199758
ss715600587	T/G	8	20913002	Glyma.08g243700	1.17758e-06	0.00601979	0.0351249	0.377592	0.204717	0.103716	0.0764349	0.0280783
ss715600589	T/G	8	20924988	NA	1.10738e-06	0.00581986	0.0352682	0.372387	0.205041	0.104059	0.0762668	0.0284067
ss715600597	T/C	8	20998356	NA	0.000203508	0.000141322	3.35267e-06	1.57131e-07	0.32518	0.336614	0.45241	0.547398
ss715600620	T/C	8	21131427	NA	8.81543e-08	0.00232771	0.0203781	0.328412	0.206436	0.105781	0.0775141	0.0290597
ss715600637	A/G	8	21186074	NA	2.3381e-09	0.000632026	0.0100476	0.274694	0.207161	0.107181	0.0777418	0.0297618
ss715600658	G/A	8	21345356	NA	4.62237e-09	8.34138e-06	7.25411e-15	0.628264	0.171858	0.12476	0.24304	0.0102896
ss715600717	C/A	8	21559631	NA	3.9127e-06	0.00191532	1.67497e-09	0.841447	0.129249	0.0824203	0.17673	0.00337575
ss715600723	T/C	8	21586415	NA	0.0118857	0.00563333	0.0252073	0.00144604	0.484931	0.578042	0.395324	0.761443
ss715600727	G/A	8	21671895	Glyma.08g248800	0.00753808	0.0032702	0.0182732	0.000445071	0.494068	0.587947	0.398767	0.834023
ss715600829	T/C	8	22052131	NA	0.00364878	0.0030276	0.00356135	0.0137127	0.775103	0.808818	0.779443	0.555141
ss715600833	A/G	8	22078860	Glyma.08g251900	1.65961e-08	0.000193019	5.92534e-11	0.580466	0.170521	0.105369	0.203909	0.0123593
ss715600839	A/G	8	22138488	NA	0.000212216	0.000160595	0.000211731	0.00109293	0.837142	0.870715	0.837415	0.652019
ss715600852	G/T	8	22270529	NA	0.000150395	1.79092e-07	1.58197e-23	0.850693	0.0581036	0.0821799	0.171244	0.00211422
ss715600881	G/T	8	22475484	NA	1.76833e-11	7.08539e-08	3.11742e-09	3.89156e-14	0.343534	0.255945	0.289719	0.405253
ss715600883	A/G	8	22485108	NA	0.00273068	0.00199053	0.00267535	0.00291381	0.756362	0.808145	0.759663	0.74594
ss715600885	G/T	8	22486447	NA	8.35023e-07	9.37975e-06	1.25557e-05	3.63113e-07	0.388584	0.334006	0.32735	0.407202
ss715600914	C/T	8	22569191	Glyma.08g255000	0.0036234	0.0156139	0.0121515	0.00427969	0.371845	0.281319	0.296934	0.361553
ss715600943	T/C	8	22658482	NA	0.00210487	0.00153615	0.0319562	0.000237261	0.305763	0.319137	0.185695	0.397636
ss715600964	A/G	8	22758900	NA	5.46046e-05	4.3989e-05	4.12748e-05	0.00010427	0.784189	0.803796	0.809614	0.726746
ss715600965	A/G	8	22760603	NA	6.88509e-13	4.7429e-16	3.001e-07	2.58728e-17	0.33997	0.403393	0.218886	0.428375
ss715600978	T/C	8	22877997	NA	0.00719229	0.000957136	0.0528498	0.00163364	0.289951	0.39424	0.182668	0.366705
ss715601065	C/T	8	23034075	NA	0.0253383	0.0742862	0.00201775	0.105524	0.230648	0.168397	0.369743	0.147212
ss715601094	G/A	8	23090553	NA	0.00118751	4.65561e-05	0.00389935	5.55778e-05	0.26618	0.366965	0.227494	0.361552
ss715601194	T/C	8	25312790	NA	0.000372785	1.2731e-06	2.48777e-07	4.84694e-09	0.351905	0.567935	0.631882	0.793188
ss715601255	A/G	8	26866939	NA	0.000991676	7.37338e-06	1.70443e-06	5.55748e-08	0.346329	0.56062	0.626697	0.788468
ss715601356	T/C	8	30728645	Glyma.08g264900	8.63572e-05	1.07267e-07	1.24793e-08	1.12629e-10	0.358064	0.570743	0.641008	0.801795
ss715601359	C/T	8	30788472	NA	0.0477888	0.359064	3.34252e-11	0.94554	0.040863	0.0176925	0.156505	0.000639089
ss715601377	C/T	8	31253248	NA	1.17936e-10	0.000156712	0.00682949	0.241974	0.227541	0.120349	0.0822053	0.0321617
ss715601386	G/A	8	31400417	NA	3.87883e-05	1.03701e-05	1.00821e-08	2.6562e-07	0.182297	0.198519	0.277021	0.241113
ss715601396	T/C	8	31694480	NA	0.000164777	3.38795e-07	4.82688e-08	5.97697e-10	0.357067	0.570429	0.639579	0.802699
ss715601399	G/A	8	31871489	NA	1.03678e-08	0.000744883	0.016065	0.306325	0.224814	0.119156	0.0809393	0.0306489
ss715601426	A/G	8	32695046	NA	0.000202066	5.24082e-07	7.13503e-08	9.59458e-10	0.356135	0.566573	0.639098	0.803308
ss715601437	A/G	8	33099934	NA	0.00109939	8.55093e-06	1.14979e-06	4.71288e-08	0.343935	0.558073	0.649764	0.803416
ss715601441	A/C	8	33256554	Glyma.08g266300	8.47958e-05	1.10134e-07	1.26901e-08	1.12629e-10	0.358645	0.569891	0.640454	0.801795
ss715601442	G/A	8	33279507	NA	4.63165e-10	7.2891e-10	1.07686e-18	2.81047e-12	0.183858	0.181328	0.283762	0.211303
ss715601479	G/T	8	34299157	NA	1.05791e-15	2.63046e-07	0.00135381	0.226223	0.196814	0.117273	0.0691867	0.0240273
ss715601519	G/A	8	35718665	NA	0.0014738	2.87512e-07	5.56511e-06	2.22235e-06	0.229366	0.448817	0.374665	0.397705
ss715601542	C/T	8	36397078	NA	7.5666e-05	0.0570472	0.00626995	0.0119454	0.263036	0.104601	0.163442	0.147254
ss715601555	A/G	8	36764623	NA	0.00217199	0.148375	0.0318069	0.392791	0.232811	0.0889351	0.146589	0.0455649
ss715601562	C/T	8	36994688	NA	0.0015221	0.135951	0.0270973	0.378437	0.236465	0.090322	0.148169	0.0464129
ss715601576	G/A	8	37671706	NA	0.121705	0.880312	0.000114249	0.980198	0.0314014	0.00201668	0.0849288	0.000118543
ss715601584	A/G	8	37912349	NA	1.57496e-19	1.78498e-22	5.96643e-17	2.55988e-21	0.64469	0.734712	0.567929	0.699015
ss715601586	A/G	8	38080286	NA	9.3221e-25	1.84399e-28	1.80467e-21	5.7445e-27	0.649437	0.737799	0.573005	0.701831
ss715601591	A/G	8	38239478	NA	0.00033376	9.3729e-05	0.00100419	0.000152441	0.582167	0.679022	0.50129	0.641413
ss715601597	T/C	8	38613215	NA	2.57594e-08	6.52208e-09	5.66149e-09	4.83115e-09	0.729491	0.787459	0.793522	0.800339
ss715601615	A/G	8	39167811	NA	0.000645098	0.000297972	0.000281072	0.00145906	0.642884	0.718305	0.724133	0.566235
ss715601636	T/C	8	39709156	NA	0.00176585	0.00105627	0.000781135	0.00870451	0.620657	0.677743	0.712128	0.453306
ss715601642	C/T	8	39797930	Glyma.08g287400	2.07989e-06	1.12334e-06	3.25366e-07	9.92625e-05	0.679246	0.711601	0.778207	0.485076
ss715601643	G/A	8	39811877	NA	5.56408e-05	3.4498e-05	1.45345e-05	0.00088696	0.660654	0.694502	0.757182	0.473641
ss715601693	T/C	8	40177924	NA	2.34146e-05	8.41175e-06	5.20559e-06	0.000147166	0.670623	0.738184	0.770649	0.554234
ss715601700	T/C	8	40221146	NA	0.00327104	0.00215869	0.00134496	0.00611744	0.559952	0.605047	0.657727	0.493861
ss715601726	T/C	8	40488207	Glyma.08g291100	0.000125861	3.40357e-05	6.30629e-05	0.00125897	0.665566	0.771404	0.720771	0.491085
ss715601748	A/G	8	40695313	NA	6.33852e-09	4.58445e-13	4.2634e-05	6.22757e-10	0.332995	0.455883	0.210489	0.363339
ss715601759	T/C	8	40810156	NA	0.00174553	0.000309122	0.00499632	0.000127358	0.424135	0.535669	0.35757	0.594417
ss715601769	G/A	8	40856683	Glyma.08g293400	0.0859409	0.0400962	0.279063	0.00131513	0.183669	0.237775	0.0953654	0.47456
ss715601792	C/A	8	40981382	NA	6.2546e-07	9.51977e-07	1.75906e-05	0.00115017	0.379194	0.370279	0.307551	0.212461
ss715601794	A/G	8	41028060	Glyma.08g295400	2.77095e-06	8.57953e-06	8.30329e-07	0.03241	0.61536	0.563372	0.671941	0.191335
ss715601801	A/G	8	41037487	NA	1.84628e-24	1.45657e-21	3.24947e-27	1.62927e-06	0.642919	0.575535	0.708272	0.220643
ss715601815	A/G	8	41170056	NA	1.51258e-18	2.25684e-15	8.74186e-21	7.70486e-05	0.622562	0.527406	0.691171	0.202645
ss715601818	T/C	8	41225124	NA	5.64456e-21	2.95649e-17	3.21481e-23	1.84379e-05	0.625185	0.527168	0.685591	0.207395
ss715601863	A/G	8	41516973	NA	0.000157475	0.000281993	0.000218066	0.105137	0.76333	0.706292	0.73124	0.190212
ss715601864	T/G	8	41517102	NA	0.000197664	0.000321179	0.000253053	0.10725	0.7627	0.713587	0.737539	0.191746
ss715601865	T/G	8	41517292	NA	0.000238047	0.000327666	0.000278281	0.103617	0.756188	0.723251	0.740015	0.196661
ss715601866	T/C	8	41517384	NA	0.000283462	0.000473158	0.000344716	0.120221	0.753922	0.700277	0.733247	0.185796
ss715601867	A/G	8	41518159	NA	0.000257224	0.000441546	0.000340935	0.128098	0.754536	0.698739	0.725226	0.178772
ss715601868	A/G	8	41519168	NA	0.000313689	0.000540344	0.000416088	0.122085	0.752475	0.694887	0.722327	0.185737
ss715601869	C/T	8	41519506	NA	0.000196632	0.000351876	0.000270856	0.107875	0.760812	0.702345	0.728403	0.190887
ss715601870	C/T	8	41519688	NA	0.000173281	0.000311148	0.000245028	0.0993898	0.764391	0.706215	0.729733	0.19659
ss715601871	A/G	8	41520716	NA	0.000207168	0.000361943	0.000270282	0.110143	0.75789	0.701699	0.73089	0.189428
ss715601904	G/T	8	41896685	Glyma.08g300800	2.29816e-06	5.89068e-06	1.86217e-06	0.0394064	0.692125	0.641808	0.703526	0.194555
ss715601916	A/G	8	41960275	NA	2.74678e-10	8.29856e-09	1.58132e-11	0.00103153	0.569027	0.492332	0.634352	0.223111
ss715601951	T/C	8	42256877	NA	0.000345633	0.000457598	0.00117963	0.00275889	0.511679	0.494194	0.43578	0.383913
ss715601968	G/A	8	42335824	Glyma.08g305100	0.00558219	0.00552208	0.01894	0.0018705	0.557888	0.5592	0.415095	0.695495
ss715601985	A/G	8	42455100	NA	0.000607937	0.00164344	0.00346693	0.0297494	0.510434	0.443413	0.393794	0.251431
ss715601989	T/C	8	42485714	NA	0.00187988	0.00375191	0.00483243	0.0348347	0.425349	0.380757	0.364479	0.236702
ss715601996	C/T	8	42531670	NA	0.000570148	0.00641111	0.0163089	0.0785009	0.491841	0.339431	0.280827	0.179469
ss715602036	G/A	8	42947928	NA	0.000212218	0.00215909	0.000506646	0.00533738	0.632043	0.45639	0.564704	0.390497
ss715602072	G/T	8	43419763	Glyma.08g314100	1.68356e-07	1.69433e-05	0.000169899	0.125411	0.520851	0.386212	0.318265	0.0983094
ss715602080	T/C	8	43537604	Glyma.08g315400	4.21803e-05	0.000349687	0.0004351	0.000100199	0.666276	0.525161	0.511008	0.607546
ss715602140	A/C	8	43955878	Glyma.08g320500	0.00137589	0.0303137	0.0196817	0.0126199	0.530204	0.282576	0.316598	0.351628
ss715602183	A/G	8	44156632	NA	0.00776363	0.00184499	0.000127588	0.33321	0.039864	0.0501039	0.0588	0.0136086
ss715602203	T/G	8	44267551	Glyma.08g324500	7.14838e-05	0.001244	0.000232285	0.000169615	0.662463	0.463271	0.578379	0.600511
ss715602210	T/G	8	44334097	Glyma.08g325300	2.02386e-05	0.000267419	0.000244632	0.120713	0.464796	0.366464	0.369864	0.114779
ss715602238	A/C	8	44689972	Glyma.08g329100	0.043136	0.927095	2.53302e-14	0.924503	0.0295062	0.000815439	0.123925	0.000856031
ss715602253	T/C	8	44934690	NA	2.17263e-10	2.38171e-09	8.08872e-11	5.15635e-11	0.85027	0.756971	0.89006	0.908465
ss715602292	T/C	8	45223790	Glyma.08g335200	0.0585908	0.0299943	0.00238994	0.10576	0.115007	0.136541	0.209428	0.0947252
ss715602345	G/T	8	46108542	NA	0.0283164	0.0736973	0.00369303	0.66486	0.228525	0.171762	0.344027	0.0230866
ss715602374	G/A	8	46443480	Glyma.08g350700	0.0003995	9.65874e-05	5.49116e-07	8.35195e-06	0.274913	0.314036	0.452043	0.379857
ss715602419	T/C	8	46710188	NA	0.00113503	0.000105338	0.000254153	1.42383e-05	0.389395	0.514477	0.467804	0.623082
ss715602420	T/C	8	46710523	NA	0.000552075	3.93298e-05	0.000113337	4.28422e-06	0.394423	0.519439	0.469049	0.627458
ss715602425	G/A	8	46727043	NA	0.0025408	0.129428	0.250137	0.959296	0.228751	0.0947127	0.0667963	0.000547526
ss715602447	T/C	8	46857568	NA	0.040597	0.0096028	0.000189089	8.30022e-05	0.135003	0.182175	0.296291	0.318872
ss715602452	A/G	8	46921284	NA	0.0207764	0.00186703	7.56675e-06	2.79191e-05	0.127571	0.18427	0.29607	0.27083
ss715602480	C/A	8	47076199	Glyma.08g358700	0.0209509	0.00540477	2.88068e-05	0.000904481	0.137563	0.173688	0.29593	0.217659
ss715602485	C/T	8	47099163	NA	3.01612e-05	0.0154822	0.0155931	0.719076	0.169716	0.0895679	0.0894574	0.0093286
ss715602488	T/C	8	47124181	NA	0.00122883	0.068465	0.0762585	0.909044	0.166301	0.0835624	0.0809019	0.0020282
ss715603927	C/T	9	378194	Glyma.09g004600	0.00106629	6.78869e-09	0.000580476	0.309208	0.115172	0.228575	0.12207	0.0304638
ss715603994	C/T	9	383566	NA	0.000994608	5.91608e-09	0.000524014	0.279299	0.115866	0.229479	0.123095	0.0326808
ss715604320	G/T	9	404503	Glyma.09g005000	1.47719e-28	7.27173e-49	3.68792e-26	3.55066e-17	0.294764	0.433225	0.277471	0.208689
ss715604778	C/T	9	441060	NA	0.00119948	9.29609e-09	0.000753203	1.65199e-05	0.136743	0.278193	0.143328	0.193051
ss715604940	G/A	9	459648	Glyma.09g005900	1.23989e-19	4.25365e-29	2.28839e-21	5.20694e-23	0.356425	0.482182	0.3798	0.401751
ss715605287	G/T	9	647322	NA	4.81616e-08	2.18308e-11	3.16044e-09	3.41296e-10	0.349259	0.469476	0.392133	0.426815
ss715605375	A/G	9	723777	NA	0.000567566	0.00643272	0.000163433	0.0189952	0.169682	0.127678	0.189528	0.106822
ss715605378	C/T	9	727562	NA	2.84035e-06	0.000155616	8.52181e-08	0.00118512	0.175608	0.13621	0.206938	0.113846
ss715605379	A/G	9	728844	NA	0.00315042	0.0202181	0.00102189	0.0421649	0.166908	0.124262	0.190713	0.105689
ss715605417	A/C	9	825205	NA	0.000666953	0.0450118	0.00437903	0.0284917	0.208491	0.108124	0.16661	0.120459
ss715603033	G/A	9	1334941	NA	0.327246	0.00270763	0.19159	3.86491e-05	0.0343705	0.12636	0.0480861	0.184907
ss715603160	A/C	9	1748228	NA	0.0754253	0.0506064	0.0337198	6.29424e-07	0.0628639	0.0700629	0.0770198	0.210831
ss715603218	A/G	9	1895131	NA	0.0040865	0.00226628	0.00350708	0.000222716	0.306605	0.335455	0.314107	0.448285
ss715603267	C/T	9	2037617	NA	0.0120497	0.00349979	0.0154659	0.00225824	0.453746	0.595864	0.426172	0.648884
ss715603345	A/G	9	2342864	Glyma.09g028600	0.00988415	8.74316e-06	0.0816943	1.68328e-09	0.169418	0.349795	0.103542	0.553065
ss715603409	T/C	9	2643246	Glyma.09g032000	1.05681e-59	2.57854e-41	2.11427e-73	2.09044e-07	0.504151	0.382392	0.594734	0.118106
ss715603412	A/G	9	2649116	NA	1.10989e-20	1.45831e-14	3.2069e-25	0.00446306	0.496193	0.374847	0.58621	0.108311
ss715603416	A/G	9	2662617	NA	0.00197629	0.00389568	0.00209111	0.00902825	0.571936	0.505565	0.566334	0.425855
ss715603429	A/G	9	2708833	Glyma.09g032200	2.64318e-05	0.000916763	3.26457e-05	0.182654	0.56325	0.38533	0.552441	0.107644
ss715603451	T/C	9	2777451	NA	0.134409	0.0370074	0.279623	0.000261746	0.140224	0.223489	0.0892144	0.525592
ss715603510	T/C	9	2973041	Glyma.09g035600	7.16489e-26	1.81682e-12	9.70097e-23	0.231562	0.517446	0.293869	0.466142	0.0366858
ss715603528	T/C	9	3031973	Glyma.09g036200	0.000157782	0.00106737	0.00024699	0.0126238	0.793131	0.602139	0.746536	0.378289
ss715603658	T/C	9	3420259	NA	0.000782043	7.22581e-07	0.0343271	0.280206	0.105089	0.165259	0.0624135	0.0293786
ss715603715	A/G	9	3574715	NA	0.0149853	0.00202612	0.0112363	0.00234368	0.347499	0.514498	0.371105	0.50204
ss715603784	A/G	9	3698892	Glyma.09g043200	0.00215647	0.0346605	0.00332836	0.10227	0.147244	0.0943836	0.139624	0.0697889
ss715604292	A/G	9	4045582	NA	0.0011684	0.000483017	0.000647954	0.00581647	0.630874	0.72459	0.692885	0.47122
ss715604323	A/G	9	4070521	NA	1.02015e-05	2.15122e-06	4.50878e-06	0.000213343	0.665093	0.758575	0.713613	0.492442
ss715604328	T/C	9	4072700	NA	1.68076e-10	7.79038e-12	3.0654e-11	6.43078e-08	0.698379	0.790936	0.749192	0.527855
ss715604428	A/G	9	4137128	NA	0.0103391	0.00472248	0.00322516	0.0108403	0.352661	0.411505	0.440389	0.349121
ss715604608	T/C	9	4288028	NA	6.9743e-06	0.000512564	6.31668e-06	0.0960787	0.674444	0.437229	0.680169	0.15118
ss715604766	C/T	9	4429830	NA	8.50396e-18	3.72617e-10	1.40115e-15	6.29809e-09	0.541316	0.340977	0.483488	0.307652
ss715604820	G/A	9	4493129	NA	0.000938979	0.0215617	0.00165866	0.00464525	0.333183	0.200335	0.309755	0.266777
ss715605054	A/C	9	4743286	Glyma.09g053800	0.0408645	1.08964e-06	0.0254011	1.17869e-07	0.0519572	0.137734	0.0573132	0.151749
ss715605087	G/A	9	4923325	NA	0.463368	0.169921	0.00210335	0.92479	0.0100393	0.0196445	0.0502106	0.000853533
ss715605091	C/T	9	4962670	Glyma.09g055600	0.123319	0.000248634	0.0204898	0.000291708	0.0382725	0.0999987	0.0600047	0.0987325
ss715605099	A/G	9	5027158	NA	0.00137891	2.04855e-05	0.0217437	0.338675	0.154843	0.220839	0.104042	0.0370383
ss715605101	G/T	9	5031296	NA	0.000268712	1.14956e-06	0.00523907	0.251956	0.157355	0.224565	0.114693	0.0408447
ss715605117	C/T	9	5112706	Glyma.09g056800	0.00232803	0.090612	0.000276541	0.000333195	0.345284	0.150803	0.453795	0.444265
ss715605139	T/C	9	5380457	NA	0.00247374	0.10591	0.0005259	0.0461089	0.316864	0.133475	0.387705	0.177002
ss715605174	T/C	9	5662599	Glyma.09g060600	0.766307	0.908037	0.835402	1.33006e-08	0.0100978	0.00227464	0.00588355	0.50314
ss715605177	C/T	9	5693385	NA	0.932359	0.967089	0.990528	0.000196032	0.00147967	0.000476528	3.41904e-05	0.485548
ss715605185	T/G	9	5793734	Glyma.09g061300	0.00194881	0.0173349	0.000857012	0.00568505	0.498757	0.325094	0.56655	0.412807
ss715605218	C/A	9	5989339	NA	0.299566	0.00506888	0.0393601	7.19529e-07	0.0202641	0.0596325	0.0426986	0.112064
ss715605228	A/G	9	6045623	Glyma.09g063100	3.44226e-07	1.36525e-06	1.49813e-05	3.94874e-05	0.720984	0.654379	0.542615	0.498504
ss715605236	C/T	9	6075119	Glyma.09g063300	0.000168904	0.000147029	0.000333003	6.4126e-06	0.0826145	0.0834543	0.0784209	0.101166
ss715605238	A/C	9	6079042	Glyma.09g063400	0.00384194	0.00323684	0.0135886	1.81037e-06	0.203171	0.208076	0.16576	0.404524
ss715605240	G/A	9	6082369	NA	5.24235e-08	5.71618e-08	3.88692e-07	1.8303e-09	0.0853248	0.0850596	0.0790259	0.095203
ss715605241	G/A	9	6085112	NA	0.000709457	0.000576794	0.00375196	5.11959e-08	0.207693	0.212138	0.170601	0.394884
ss715605243	C/A	9	6088072	NA	1.00562e-07	7.04406e-08	6.72969e-07	3.59268e-09	0.0839291	0.0850413	0.0778043	0.093972
ss715605245	C/T	9	6090709	NA	7.46559e-08	7.4968e-08	8.58269e-07	5.70574e-09	0.0846252	0.0846123	0.0767844	0.0923645
ss715605274	C/T	9	6311012	NA	0.316306	0.319557	0.422048	0.00247429	0.0854192	0.0846051	0.0621377	0.430088
ss715605278	C/T	9	6364800	NA	0.178697	0.0843712	0.23281	3.61485e-07	0.085811	0.11794	0.0736469	0.522422
ss715605282	G/T	9	6400664	NA	0.244187	0.126966	0.282716	4.78555e-06	0.0783475	0.111489	0.0704716	0.514232
ss715605284	G/A	9	6402525	NA	0.178878	0.0827881	0.225784	1.26324e-07	0.0850662	0.117676	0.0744883	0.547949
ss715605309	C/T	9	6527459	NA	0.0820339	0.0846643	0.170914	1.8111e-09	0.1034	0.102312	0.076886	0.551312
ss715605312	T/G	9	6551732	Glyma.09g066700	0.032236	0.0432274	0.107317	2.93632e-12	0.116392	0.10851	0.0823889	0.569173
ss715605319	G/A	9	6638736	NA	0.360696	0.399843	0.330776	0.00183072	0.0775357	0.0688068	0.0848144	0.479919
ss715605320	C/T	9	6640569	NA	0.00300641	0.0108146	0.00305431	0.485057	0.42841	0.336872	0.427271	0.0514297
ss715605325	T/C	9	6656319	Glyma.09g067200	0.333652	0.249188	0.213524	9.55756e-07	0.059872	0.0753361	0.0832146	0.551084
ss715605331	G/A	9	6683010	NA	0.262497	0.173564	0.126356	1.10558e-08	0.0650067	0.0831502	0.096288	0.584585
ss715605334	C/T	9	6690204	NA	0.618553	0.526643	0.482531	0.0018551	0.0319615	0.0461238	0.0538682	0.500803
ss715605335	C/T	9	6691261	NA	0.604721	0.509158	0.454957	0.00149609	0.0333077	0.0480816	0.0577551	0.49501
ss715605340	G/A	9	6731436	NA	0.570798	0.479905	0.460575	0.000825575	0.0372074	0.0515589	0.0549476	0.506804
ss715605343	C/T	9	6746071	NA	0.595779	0.506557	0.477746	0.00144113	0.034434	0.0482926	0.0532973	0.492856
ss715605348	G/A	9	6757644	NA	0.599812	0.512639	0.495173	0.00139512	0.0342815	0.0479301	0.0509501	0.510356
ss715605350	G/T	9	6767413	NA	0.592774	0.51074	0.478752	0.00105797	0.0348159	0.0475162	0.0530334	0.514565
ss715605368	G/A	9	6936878	NA	0.189598	0.0216021	0.289508	5.79702e-14	0.0596247	0.116574	0.0460922	0.565591
ss715605397	G/T	9	7734385	NA	2.22991e-06	0.000159485	0.000422773	0.0926836	0.199886	0.152006	0.14009	0.0595106
ss715605423	A/G	9	8369703	NA	1.73496e-16	5.02018e-09	5.7422e-10	0.000561791	0.202525	0.135107	0.144515	0.0747505
ss715605450	G/A	9	9046017	NA	7.30357e-17	3.55731e-09	1.07112e-11	2.07442e-05	0.206552	0.137217	0.161665	0.0947363
ss715605456	T/C	9	9222021	NA	4.60525e-17	1.54907e-09	8.91773e-12	8.59643e-06	0.207238	0.140254	0.161686	0.0991376
ss715605465	C/T	9	9451913	NA	1.55925e-07	0.000180733	1.81246e-05	0.00819749	0.201694	0.134631	0.157976	0.0900524
ss715605470	G/A	9	9603923	NA	1.18498e-31	4.41767e-18	3.24371e-22	2.4628e-10	0.207993	0.145819	0.166064	0.10217
ss715605481	C/T	9	9922739	NA	4.55022e-17	1.22626e-09	1.26256e-11	4.97387e-06	0.20728	0.141264	0.160292	0.102041
ss715602930	A/G	9	10041586	Glyma.09g083800	0.000210833	0.00764856	0.00305032	0.0420907	0.197171	0.131695	0.149567	0.0951794
ss715602933	C/T	9	10116498	NA	0.00124468	0.0197253	0.00998997	0.0740861	0.193136	0.128889	0.145696	0.093225
ss715602934	T/C	9	10149769	Glyma.09g084300	0.00125734	0.0198297	0.00974001	0.0667689	0.193106	0.128872	0.146443	0.0962948
ss715602939	A/G	9	10331405	NA	0.00132235	0.0216849	0.0104084	0.0825186	0.191821	0.12648	0.144705	0.0900878
ss715602947	T/C	9	10503979	NA	1.33531e-07	0.000119058	2.14261e-05	0.00230184	0.203354	0.139212	0.156565	0.106158
ss715602959	A/G	9	10861611	NA	0.000108516	0.00550592	0.00247429	0.0415931	0.195874	0.130543	0.14485	0.0904614
ss715602970	G/A	9	11123116	NA	1.32275e-07	0.00011127	3.49625e-05	0.00176964	0.203025	0.139652	0.151422	0.109102
ss715602973	C/T	9	11217463	NA	1.02702e-11	6.227e-07	2.20648e-08	3.141e-16	0.204497	0.141197	0.161704	0.256832
ss715602974	G/A	9	11272337	NA	0.000413554	0.00980746	0.000997829	2.08881e-05	0.196491	0.133558	0.179898	0.249496
ss715602975	G/A	9	11305079	NA	4.79715e-17	7.77747e-10	1.53661e-15	2.71628e-20	0.207623	0.143566	0.195154	0.233448
ss715602992	G/A	9	11775061	NA	1.53495e-06	0.000380328	5.98584e-06	6.11186e-08	0.201969	0.140197	0.187604	0.234474
ss715603004	C/T	9	12119920	NA	3.21988e-08	3.78048e-05	3.22553e-07	1.05115e-08	0.188721	0.13312	0.171607	0.196778
ss715603006	C/A	9	12201927	NA	4.12232e-09	1.26542e-05	3.73598e-09	1.32017e-11	0.204443	0.143118	0.205138	0.243564
ss715603018	G/A	9	12578755	NA	0.000519767	0.0102858	0.00186994	8.58973e-05	0.192427	0.132647	0.167859	0.225144
ss715603026	C/T	9	12928511	NA	3.09763e-05	0.0102723	0.00384582	8.70226e-10	0.134905	0.0775847	0.0887169	0.214322
ss715581587	G/T	9	13752580	NA	2.20738e-05	0.00349625	0.0249911	0.815767	0.0997703	0.0659594	0.0494071	0.0037124
ss715603049	C/T	9	14478131	NA	0.000142088	0.0125075	7.55535e-05	0.842724	0.180657	0.108982	0.189701	0.00453258
ss715603068	C/A	9	15078638	NA	2.67372e-05	0.0102736	0.00495273	1.03233e-09	0.13604	0.0775145	0.0858542	0.212927
ss715603076	G/A	9	15245276	Glyma.09g097200	1.13753e-06	0.00299034	0.00107347	2.92626e-12	0.13825	0.0789102	0.0879281	0.212617
ss715603084	A/C	9	15487393	NA	4.09512e-07	2.21807e-13	1.78871e-08	3.58627e-09	0.143993	0.224608	0.163106	0.17247
ss715603086	C/T	9	15572892	NA	0.00891278	0.114303	0.0851756	0.000127151	0.129034	0.0707856	0.0783986	0.206384
ss715603088	C/T	9	15646865	NA	2.6221e-05	0.0102994	0.00519302	9.17696e-10	0.137319	0.0780745	0.0859836	0.215619
ss715603091	C/T	9	15735197	NA	0.000249745	0.0205048	0.0141089	2.72427e-08	0.131492	0.0776641	0.0829239	0.217245
ss715603093	T/C	9	15782204	Glyma.09g097600	0.000761971	0.00440817	0.092849	0.899446	0.0507129	0.0424259	0.0242658	0.00126254
ss715603100	C/T	9	15953464	NA	0.000880426	0.0403948	0.0252141	1.77564e-06	0.131981	0.0752803	0.0832793	0.20429
ss715603101	C/T	9	15993357	NA	5.34726e-08	2.10818e-08	2.91166e-07	0.00214269	0.126796	0.131173	0.118582	0.0669716
ss715603104	C/T	9	16106090	NA	0.00151775	0.0557512	0.0379938	3.6483e-06	0.133415	0.0739805	0.0812654	0.21131
ss715603106	C/A	9	16217545	NA	0.0178286	0.156062	0.119751	0.000497096	0.126271	0.0680476	0.0760478	0.20353
ss715603108	G/A	9	16296205	NA	0.00158249	0.0559842	0.035485	7.68025e-06	0.132747	0.0738676	0.0824931	0.202338
ss715603109	G/A	9	16337217	NA	0.00156252	0.0527908	0.0368769	3.90753e-06	0.133368	0.0752329	0.0820335	0.211142
ss715603111	C/T	9	16433504	NA	2.26184e-05	0.00934764	0.00493368	1.00242e-09	0.137402	0.0785877	0.0858585	0.213021
ss715603112	G/T	9	16484760	NA	2.35661e-05	0.00944129	0.00484769	3.60332e-10	0.137379	0.0786456	0.0862467	0.220579
ss715603113	C/A	9	16527796	NA	2.31823e-05	0.00944207	0.00499106	8.53445e-10	0.137389	0.0785747	0.0858454	0.214456
ss715603122	G/A	9	16909210	NA	0.0302843	0.195112	0.147228	0.0018437	0.122521	0.0654574	0.0750525	0.192582
ss715603125	G/A	9	17013666	NA	0.00024354	0.00993158	0.031259	1.89088e-13	0.172111	0.112736	0.0912624	0.430604
ss715603153	G/A	9	17738477	NA	2.25749e-05	0.00979851	0.00463382	4.57977e-10	0.137615	0.0781403	0.0866691	0.218718
ss715603173	T/C	9	18209396	NA	2.91318e-06	0.00506577	0.00252956	4.41618e-12	0.131219	0.073589	0.0799561	0.209047
ss715603175	T/C	9	18244768	NA	1.38911e-11	4.1654e-11	1.67401e-19	8.15743e-07	0.281558	0.272859	0.418509	0.189292
ss715603182	C/T	9	18547949	NA	0.000165254	0.0209139	0.0111784	3.47986e-08	0.136027	0.077449	0.0861859	0.215382
ss715603190	T/C	9	18749501	NA	0.0356442	0.215314	0.173936	0.00198475	0.122574	0.0641133	0.0718653	0.199024
ss715603209	T/C	9	19180858	NA	0.00235044	0.0015578	0.000531598	0.00514357	0.399346	0.424941	0.492461	0.350786
ss715603255	A/G	9	21115865	NA	1.51944e-09	0.000187698	4.75666e-05	1.65693e-09	0.140338	0.0816015	0.0896828	0.139962
ss715603264	G/A	9	21356956	NA	6.48979e-05	5.81084e-06	1.9094e-05	5.52281e-05	0.53896	0.671271	0.605192	0.547608
ss715603284	T/G	9	21938508	Glyma.09g110700	0.0145274	0.00339198	0.025113	0.00506584	0.254407	0.331079	0.224865	0.310114
ss715603294	C/T	9	22153322	NA	0.00377746	0.0468153	0.170666	0.00809022	0.119796	0.0773075	0.0502953	0.10786
ss715603297	C/T	9	22251688	NA	0.0034119	0.0532066	0.170064	0.00818381	0.121178	0.0747577	0.0503159	0.107528
ss715603381	T/C	9	27893884	NA	0.0113114	0.00346845	0.00361309	0.00672015	0.525264	0.692354	0.686289	0.596831
ss715603389	A/G	9	28154820	NA	0.00536145	0.00134993	0.00141585	0.00289732	0.546981	0.715211	0.709116	0.620102
ss715603415	G/A	9	28951342	Glyma.09g120400	0.00303505	0.198312	0.311044	0.0522519	0.102609	0.039794	0.0302957	0.0633866
ss715603424	C/T	9	29180723	NA	0.00320863	0.212828	0.311044	0.0565987	0.101927	0.0383713	0.0302957	0.0621087
ss715603427	T/C	9	29294436	NA	0.00908297	0.0018463	0.000674155	0.00346567	0.27924	0.362534	0.41486	0.329774
ss715603448	T/G	9	29894710	NA	0.00299381	0.226372	0.342314	0.0803796	0.102776	0.0371098	0.0281235	0.0563266
ss715603472	G/A	9	30785294	NA	0.00351777	0.00742885	0.0433386	0.900248	0.0506293	0.0398023	0.0295389	0.00125066
ss715603473	G/A	9	30812079	NA	5.44514e-05	0.00880905	0.0763433	0.114819	0.181068	0.108059	0.0686484	0.0599756
ss715603491	A/G	9	31459532	NA	0.00360028	0.000576387	0.000183202	0.000113876	0.39319	0.51683	0.596728	0.630659
ss715603553	C/T	9	33308292	Glyma.09g133900	3.41514e-05	2.96833e-05	5.00328e-05	3.91714e-05	0.861439	0.875271	0.824316	0.848016
ss715603559	T/G	9	33567030	NA	0.00274767	0.00128704	0.0183314	0.000737654	0.589714	0.676106	0.388357	0.742292
ss715603573	T/C	9	33843724	NA	0.00228831	0.00185568	0.0252003	0.000311529	0.548234	0.568511	0.326732	0.750246
ss715603583	A/G	9	34078552	NA	9.85114e-05	4.44803e-05	0.00345259	6.09293e-06	0.632195	0.689241	0.391443	0.839465
ss715603612	G/A	9	34781283	Glyma.09g140300	4.30051e-05	0.000100187	4.39571e-05	3.10498e-05	0.777747	0.705926	0.775852	0.806168
ss715603663	C/A	9	36455035	NA	0.000145164	0.00794825	0.00344917	3.33902e-09	0.193297	0.124884	0.140307	0.344569
ss715603699	C/T	9	37364575	NA	0.47617	0.221701	0.131992	0.00204161	0.0331012	0.0654405	0.0847579	0.20789
ss715603718	A/G	9	37959663	NA	0.181615	0.03795	0.00240231	4.11266e-05	0.0453123	0.0749966	0.116282	0.166065
ss715603732	C/T	9	38295020	Glyma.09g159300	0.00157832	0.0152884	0.00334565	8.96328e-05	0.395614	0.26639	0.353052	0.56075
ss715603734	T/C	9	38340244	NA	0.104241	0.102862	0.0182534	0.00274095	0.238694	0.240225	0.445109	0.695166
ss715603751	A/C	9	38830396	Glyma.09g164200	5.47978e-17	1.62408e-33	5.89653e-06	0.223963	0.138084	0.212317	0.0697905	0.0172174
ss715603759	G/A	9	38899593	NA	0.0308668	0.0624509	0.197152	0.000289685	0.139399	0.115891	0.073262	0.273092
ss715603776	A/G	9	39048706	NA	0.00811791	0.0049656	0.00776333	0.0024191	0.552211	0.618187	0.558104	0.719612
ss715603800	C/A	9	39239605	Glyma.09g168000	0.00152356	0.00104144	0.0550888	0.101795	0.425289	0.448987	0.201285	0.160871
ss715603821	T/C	9	39394568	NA	0.00123756	0.0110603	0.154483	0.759199	0.269801	0.195485	0.0927654	0.0114778
ss715603822	G/A	9	39395746	NA	0.00227919	0.0145608	0.143108	0.777718	0.272129	0.201133	0.102976	0.0105177
ss715603840	A/G	9	39520644	NA	0.000103181	0.000753108	0.000467567	0.0181809	0.618222	0.484719	0.516155	0.279009
ss715603858	T/C	9	39721179	NA	5.34465e-05	2.65473e-05	2.37551e-05	3.85842e-05	0.470975	0.501411	0.506263	0.485125
ss715603883	C/T	9	39879569	NA	3.53062e-11	3.36679e-12	3.34407e-08	7.87684e-16	0.400141	0.430195	0.310753	0.536733
ss715603887	A/G	9	39903495	NA	0.00259716	0.00493214	0.00739463	0.000384998	0.342526	0.309361	0.288282	0.440845
ss715603900	C/T	9	39973779	NA	7.03544e-08	2.05412e-06	0.000191106	4.01937e-05	0.123159	0.106675	0.0815289	0.0906829
ss715603913	C/T	9	40123080	NA	2.55886e-07	9.6455e-07	9.12046e-05	2.42788e-13	0.305903	0.285786	0.213435	0.506881
ss715603924	T/C	9	40206880	NA	0.00810464	0.00165584	0.00324808	0.000524761	0.361175	0.477136	0.427579	0.563561
ss715603941	A/G	9	40282629	Glyma.09g178000	7.4033e-26	5.20763e-29	1.51311e-29	8.65862e-40	0.517547	0.569457	0.578337	0.752097
ss715603942	T/C	9	40285959	Glyma.09g178000	2.13097e-06	0.000259185	0.0021023	0.626569	0.106536	0.0796969	0.0659677	0.00866868
ss715603950	A/G	9	40317551	NA	2.83027e-06	0.00227488	6.70353e-05	0.875075	0.15937	0.0969725	0.131881	0.00268758
ss715603956	A/G	9	40349116	NA	2.98342e-06	8.78344e-06	1.84806e-06	1.98841e-12	0.415239	0.385804	0.42827	0.818029
ss715603984	G/A	9	40610168	NA	0.088835	0.00252024	0.0126266	0.0451535	0.106762	0.222254	0.173221	0.13108
ss715604000	C/T	9	40881916	Glyma.09g183700	3.41584e-08	2.28894e-06	2.57168e-07	2.55613e-08	0.441043	0.351986	0.398468	0.447147
ss715615767	A/G	9	40964518	NA	0.00861308	0.000186244	0.0194686	0.0183347	0.178944	0.284861	0.15411	0.155982
ss715615772	C/T	9	40976428	NA	0.0071121	0.000293429	0.00247725	0.103954	0.239772	0.365225	0.282112	0.122577
ss715604060	C/T	9	41443628	NA	0.00147986	0.0302348	0.00336527	2.98675e-06	0.133657	0.0853792	0.121499	0.213452
ss715604062	G/A	9	41447051	NA	0.000171577	0.0106891	0.000500088	4.62967e-08	0.135373	0.0866366	0.123786	0.212503
ss715604084	C/A	9	41536914	NA	2.2253e-10	3.4252e-07	6.61196e-15	4.17038e-05	0.188477	0.1454	0.242729	0.113022
ss715604105	A/G	9	41637222	Glyma.09g191600	3.95427e-14	3.59771e-10	7.64099e-16	2.646e-08	0.279072	0.220022	0.303357	0.189955
ss715604128	A/G	9	41775153	Glyma.09g193200	7.11108e-11	2.71282e-17	1.45246e-08	2.03171e-11	0.360623	0.528832	0.297978	0.375082
ss715604130	T/C	9	41779416	Glyma.09g193300	8.5445e-21	7.01355e-08	2.50329e-37	5.75597e-11	0.156841	0.0843532	0.227566	0.104603
ss715604132	C/A	9	41856337	Glyma.09g194200	0.00137563	0.00104612	0.00189865	0.00431262	0.748852	0.787004	0.705065	0.598461
ss715604141	G/A	9	41920508	NA	1.80798e-07	0.000162068	5.08783e-05	0.00234393	0.17572	0.119985	0.130348	0.0938591
ss715604152	T/C	9	41999245	Glyma.09g195400	0.000395558	0.022946	0.0171998	0.276481	0.18678	0.108989	0.115206	0.0454001
ss715604159	A/G	9	42036959	Glyma.09g195700	0.000106681	3.07317e-05	2.10344e-05	3.59814e-06	0.424482	0.475646	0.491305	0.564972
ss715604194	G/A	9	42146231	Glyma.09g196800	4.20462e-25	1.62756e-39	3.42898e-19	6.69762e-31	0.176897	0.236487	0.149328	0.201869
ss715604247	T/C	9	42366861	NA	0.294966	0.0989618	0.244872	0.000723336	0.0579201	0.102581	0.066125	0.25782
ss715604256	C/T	9	42445392	NA	0.0211479	0.00653199	0.0110256	0.00236725	0.379231	0.50366	0.44744	0.617188
ss715604279	T/C	9	42575687	NA	0.000390776	3.17207e-05	0.000107572	1.20938e-05	0.436125	0.566078	0.502347	0.61739
ss715604285	T/G	9	42604838	NA	0.0119315	0.00285788	0.00533058	0.00158777	0.388137	0.517892	0.46056	0.573258
ss715604306	T/G	9	42867618	NA	2.00282e-07	0.00188833	0.000817205	0.00308266	0.246343	0.131026	0.143134	0.123683
ss715604308	T/G	9	42871701	NA	1.16247e-15	1.38969e-06	8.94976e-07	0.00498257	0.251551	0.136545	0.139406	0.0739748
ss715604317	C/T	9	42920831	NA	1.42643e-05	0.00919174	0.00848357	0.0932675	0.241567	0.12823	0.129853	0.0759879
ss715604330	C/T	9	43003730	Glyma.09g206000	8.53426e-09	4.14929e-14	1.11926e-12	7.23789e-14	0.376128	0.56629	0.514927	0.557584
ss715604366	A/G	9	43285244	Glyma.09g208500	2.0089e-40	4.56392e-15	2.54948e-15	1.27371e-07	0.23963	0.128019	0.129371	0.0825002
ss715604381	C/A	9	43356296	Glyma.09g209100	0.0115905	0.02006	5.60905e-05	0.000508752	0.18575	0.166982	0.350497	0.284819
ss715604435	C/T	9	43689626	NA	2.75729e-07	7.80225e-17	1.24586e-06	4.07315e-20	0.0809071	0.138839	0.0759203	0.15535
ss715604454	G/A	9	43820753	Glyma.09g215000	1.38985e-46	6.41651e-19	1.29983e-22	0.263138	0.262804	0.147704	0.16527	0.0157515
ss715604456	G/A	9	43841547	Glyma.09g215100	8.90925e-44	1.95214e-18	3.84577e-21	0.278532	0.253774	0.146096	0.159266	0.0152899
ss715604458	C/T	9	43866575	NA	1.45273e-08	0.000458381	0.000136505	0.699554	0.247903	0.137633	0.152239	0.0102096
ss715604459	C/T	9	43867396	NA	1.45273e-08	0.000480222	0.00014103	0.708688	0.247903	0.137056	0.151855	0.00979245
ss715604476	C/T	9	44038353	NA	6.21521e-27	3.03776e-14	3.35628e-22	5.87613e-17	0.187913	0.125592	0.166247	0.140238
ss715604584	A/G	9	45424433	NA	0.0904892	0.0182786	0.00567901	0.000490406	0.129044	0.20028	0.248527	0.344814
ss715604618	G/T	9	45783045	NA	2.83315e-05	0.00332046	0.00287591	0.0121212	0.217042	0.140192	0.142746	0.116108
ss715604628	A/G	9	45913326	Glyma.09g237000	9.21357e-08	0.00186421	0.000308018	0.00945424	0.253311	0.130418	0.155672	0.105384
ss715604658	A/G	9	46290891	NA	3.17008e-10	0.000834865	2.73111e-05	0.00195992	0.313762	0.141817	0.186761	0.129562
ss715604675	C/T	9	46415635	NA	0.0173263	0.0123792	0.00192182	0.0177392	0.279128	0.300529	0.418531	0.277624
ss715604691	G/A	9	46593076	NA	4.03122e-05	0.000400614	6.99723e-05	1.77983e-06	0.211223	0.175584	0.20289	0.256418
ss715604696	T/C	9	46629298	NA	0.00226056	0.000191937	0.00905144	5.6019e-05	0.272856	0.362836	0.220119	0.407004
ss715604735	C/T	9	46896551	Glyma.09g247500	1.28254e-05	1.24444e-05	2.26305e-05	0.0284264	0.313743	0.314397	0.301376	0.129003
ss715604745	G/A	9	46944595	Glyma.09g248100	3.10862e-06	2.77215e-06	4.62368e-06	0.0187917	0.313515	0.315686	0.30597	0.130293
ss715604788	G/A	9	47259302	Glyma.09g252300	0.000268331	1.09299e-05	0.000175931	0.0521436	0.265925	0.344623	0.276543	0.118645
ss715604793	T/C	9	47333732	NA	2.90592e-05	1.24614e-06	6.62598e-05	0.0455046	0.284136	0.348421	0.266825	0.111494
ss715604794	C/T	9	47337933	NA	1.31509e-57	1.39779e-77	1.8251e-57	2.43018e-14	0.302781	0.371734	0.302276	0.124023
ss715604808	T/G	9	47500527	Glyma.09g255600	1.16222e-06	0.00105655	3.94501e-07	7.42678e-10	0.314407	0.187685	0.333212	0.439886
ss715604816	C/A	9	47598386	Glyma.09g256800	2.53711e-06	0.0010353	1.39052e-06	2.06255e-09	0.31666	0.197018	0.327966	0.447616
ss715604817	C/T	9	47670973	Glyma.09g257800	0.00556657	0.0605299	0.00547902	0.000240473	0.275025	0.160919	0.275751	0.41604
ss715604819	C/T	9	47702171	Glyma.09g258100	1.13148e-11	2.76713e-06	1.07613e-11	1.52854e-18	0.313976	0.195412	0.314425	0.450901
ss715604827	A/G	9	47798573	NA	1.97483e-06	3.3931e-13	1.32945e-06	0.000156255	0.17941	0.307135	0.183045	0.13649
ss715604851	G/A	9	48085904	NA	0.083758	0.26566	0.102734	0.00159777	0.182953	0.0980828	0.16843	0.452241
ss715604857	G/T	9	48162901	Glyma.09g264000	2.74717e-05	4.2223e-06	2.492e-05	0.00219658	0.550781	0.64584	0.55565	0.336617
ss715604865	A/G	9	48251590	Glyma.09g264900	7.63804e-07	0.00335718	6.16812e-05	0.191204	0.0767511	0.0507842	0.0611192	0.0185895
ss715604872	T/C	9	48320814	Glyma.09g265600	0.00582266	0.178265	0.0109613	2.36033e-10	0.0722077	0.0327344	0.0660325	0.187493
ss715604876	T/C	9	48333880	Glyma.09g265700	1.91859e-06	3.00364e-08	8.60867e-07	3.73769e-05	0.563811	0.734112	0.595813	0.447457
ss715604885	A/G	9	48411573	Glyma.09g266400	0.00582266	0.20103	0.0113024	1.04317e-08	0.0722077	0.0309244	0.0657246	0.166034
ss715604896	G/A	9	48520011	Glyma.09g267200	3.3973e-14	4.26685e-13	9.26355e-15	1.13157e-10	0.447436	0.418753	0.462135	0.354832
ss715604905	A/G	9	48618325	Glyma.09g268700	3.31129e-07	1.1559e-08	1.47203e-07	6.15417e-06	0.46515	0.554493	0.486633	0.387754
ss715604910	G/A	9	48668504	NA	0.00461499	0.1957	0.0292998	5.36202e-05	0.0871061	0.0362042	0.0648693	0.130753
ss715604918	C/T	9	48764178	NA	3.29439e-12	5.68024e-11	7.08293e-13	0.000224777	0.362519	0.333255	0.378153	0.160433
ss715604949	T/C	9	49054775	NA	2.68413e-05	0.00016219	5.77919e-06	0.0227954	0.347657	0.299045	0.388507	0.153807
ss715604988	G/A	9	49338539	NA	9.25541e-05	0.000124566	1.3216e-06	0.148636	0.357285	0.347758	0.49259	0.0953193
ss715605010	G/T	9	49558866	Glyma.09g280600	7.99511e-05	0.000151082	8.87569e-07	0.0601135	0.307024	0.290489	0.420919	0.117307
ss715605023	T/C	9	49714992	Glyma.09g281700	1.28998e-12	4.35459e-11	5.14876e-18	0.000285992	0.333655	0.302187	0.441111	0.143544
ss715605041	A/G	9	49936075	NA	0.00653226	0.000921998	0.00585673	0.00667919	0.39364	0.547439	0.40204	0.39193
ss715605048	G/A	9	50007447	NA	0.00448706	0.103668	0.00250073	0.00148679	0.150281	0.0768544	0.162163	0.172441
ss715605053	G/A	9	50019515	Glyma.09g284900	2.71106e-08	0.00126318	3.50708e-09	8.63647e-10	0.160481	0.0859872	0.172428	0.180378
ss715639172	G/A	9	50076376	NA	1.70134e-05	0.0136767	5.49576e-06	2.41946e-06	0.15844	0.0830953	0.169264	0.176919
ss715605846	C/T	10	207284	Glyma.10g001900	2.98438e-05	2.22e-07	8.57495e-12	2.32686e-08	0.220704	0.292254	0.429774	0.323587
ss715606510	T/C	10	365496	NA	0.00689087	2.2424e-05	0.000625198	1.4778e-05	0.202539	0.376256	0.27782	0.388374
ss715608497	G/A	10	706087	NA	0.135666	0.00847928	0.0324431	0.00117702	0.171658	0.411884	0.295631	0.590711
ss715605492	A/G	10	1022198	NA	0.0687891	0.00698907	0.0264929	0.00211697	0.233709	0.435484	0.317343	0.545243
ss715605493	C/T	10	1023394	Glyma.10g010800	0.0743903	0.00810129	0.0297139	0.00231138	0.231419	0.433002	0.314222	0.552199
ss715605505	A/G	10	1047086	NA	0.049347	0.00621432	0.015724	0.000840479	0.239032	0.397754	0.326628	0.555364
ss715605513	C/A	10	1072928	NA	0.0751076	0.012424	0.0281438	0.00119943	0.227259	0.386725	0.314023	0.604303
ss715605575	A/G	10	1263795	NA	1.28521e-07	0.00362451	7.87785e-05	0.632171	0.332689	0.154225	0.226095	0.0169294
ss715605665	G/T	10	1543054	NA	2.40849e-07	0.000707784	3.86826e-09	0.00112653	0.118429	0.0739507	0.137644	0.0708453
ss715605697	G/A	10	1608342	NA	3.42361e-08	5.87209e-06	6.84306e-14	0.82613	0.0865432	0.0698051	0.121605	0.00253815
ss715605714	A/G	10	1671853	Glyma.10g019300	0.00609962	5.82024e-06	0.00114705	1.25087e-10	0.157561	0.301413	0.195096	0.499549
ss715605717	G/A	10	1677025	Glyma.10g019300	0.00594049	0.02194	0.00144781	0.152128	0.281972	0.218068	0.349055	0.115352
ss715605809	T/G	10	1984458	Glyma.10g022800	0.00208712	0.000382539	0.000262836	0.000108868	0.539279	0.702096	0.740062	0.832553
ss715605817	T/G	10	2012882	NA	0.0415019	0.00754367	0.00139378	1.30245e-05	0.224928	0.335477	0.444207	0.765282
ss715605832	G/A	10	2074513	Glyma.10g023700	0.0629266	0.0229701	0.00865706	0.00146366	0.205884	0.276406	0.343628	0.466744
ss715605833	A/C	10	2076591	Glyma.10g023700	0.0370018	0.00938536	0.00265995	9.03325e-05	0.225612	0.310917	0.388202	0.600557
ss715605875	C/T	10	2230040	NA	0.0120118	0.000904556	0.00818944	4.12137e-05	0.345316	0.54584	0.37443	0.80909
ss715605886	G/A	10	2253077	NA	0.168316	0.00642056	0.43627	5.57129e-06	0.081796	0.193867	0.0395665	0.389706
ss715605901	T/C	10	2296252	NA	0.0352494	0.00774331	0.000392146	0.394459	0.113812	0.15179	0.21766	0.0377613
ss715605931	A/C	10	2390145	NA	1.15364e-05	1.9285e-10	1.29832e-05	2.51697e-20	0.259598	0.43515	0.257596	0.798736
ss715605953	A/G	10	2444364	Glyma.10g028100	0.0450657	0.0123941	0.114726	0.000825562	0.115338	0.151722	0.0859933	0.219492
ss715605999	G/A	10	2597485	NA	0.000226323	9.75593e-09	2.24204e-05	2.75883e-37	0.0806777	0.132525	0.0941739	0.35576
ss715606018	C/T	10	2662830	Glyma.10g030700	0.00218733	3.0311e-06	0.0066527	2.25516e-07	0.30645	0.587789	0.258084	0.704309
ss715606034	A/C	10	2710394	Glyma.10g031100	0.00801382	2.60978e-05	0.0141624	3.60304e-15	0.0692233	0.116187	0.0635132	0.245211
ss715606087	G/T	10	2831038	NA	0.188935	0.0039453	0.145224	1.16636e-06	0.105847	0.313797	0.121686	0.731871
ss715606089	A/G	10	2834741	NA	0.087563	0.000190523	0.0521681	6.15766e-10	0.11918	0.337904	0.140504	0.757958
ss715606091	C/T	10	2836780	Glyma.10g032700	0.130373	0.000905508	0.099035	2.50994e-08	0.113142	0.327752	0.126763	0.754813
ss715606097	G/T	10	2847274	Glyma.10g032800	2.77584e-06	0.0448942	2.37791e-07	0.793715	0.266205	0.0936	0.303123	0.00716909
ss715606108	G/A	10	2885578	NA	0.86104	0.739257	0.570674	2.28235e-08	0.00362341	0.00891838	0.0176532	0.269201
ss715606122	G/A	10	2920275	Glyma.10g033900	0.759245	0.337765	0.609067	7.48401e-07	0.0101851	0.0466257	0.0207422	0.374732
ss715606124	T/C	10	2921540	Glyma.10g033900	0.795025	0.457834	0.494012	5.31408e-11	0.00605255	0.0228925	0.0207571	0.300548
ss715606125	C/A	10	2922864	Glyma.10g033900	6.55263e-09	0.000209612	7.48532e-09	0.485647	0.496034	0.261412	0.493069	0.0319122
ss715606213	T/C	10	3191666	NA	0.000195452	0.00215129	0.00063341	0.0034544	0.434427	0.324363	0.38055	0.302425
ss715606216	A/G	10	3193723	NA	0.00283376	0.0144716	0.00624449	0.0207417	0.409649	0.30104	0.356977	0.276981
ss715606268	T/G	10	3346652	Glyma.10g037700	2.53294e-08	6.13119e-09	8.43961e-08	8.1922e-08	0.686258	0.740917	0.64084	0.641953
ss715606287	G/A	10	3411814	NA	0.00077248	0.0658145	0.0102446	0.0532622	0.326694	0.143727	0.224119	0.153371
ss715606289	A/C	10	3417471	NA	0.0284413	0.000251603	0.0125107	0.042603	0.162232	0.323837	0.192462	0.146745
ss715606314	A/C	10	3502633	NA	0.0472449	4.98086e-05	0.127977	0.00471383	0.050258	0.111517	0.0375351	0.0742976
ss715606323	A/G	10	3526785	NA	8.26497e-07	2.63719e-11	3.94419e-07	4.16141e-08	0.267131	0.403881	0.277348	0.307829
ss715606348	T/C	10	3598580	Glyma.10g041000	0.00317143	2.04744e-05	0.00200918	0.00557262	0.272155	0.467271	0.290233	0.249549
ss715606747	T/C	10	3901667	NA	0.0760874	0.000682758	0.00781811	0.0100555	0.145108	0.356597	0.251229	0.240029
ss715606851	T/C	10	3952554	NA	3.68495e-26	4.69104e-11	3.78486e-17	0.779112	0.183803	0.106494	0.140745	0.0034311
ss715606885	T/C	10	3968849	Glyma.10g044200	4.43514e-08	0.00181556	1.12763e-06	0.169117	0.391454	0.184706	0.331704	0.0678843
ss715606976	C/T	10	4023720	NA	8.1087e-08	0.00164049	3.12659e-06	0.198759	0.207157	0.109947	0.174544	0.0397329
ss715606984	A/G	10	4028472	NA	1.38795e-07	0.00165269	5.03875e-06	0.204574	0.202709	0.10996	0.170248	0.0391866
ss715606986	G/T	10	4028835	NA	1.74784e-06	0.0043736	3.10011e-05	0.241763	0.200315	0.108102	0.169326	0.0389473
ss715607119	A/C	10	4147680	Glyma.10g046300	0.00952092	0.00170221	0.00407165	0.00100351	0.331326	0.447465	0.388428	0.483624
ss715607136	C/T	10	4162226	Glyma.10g046400	0.00212714	0.0673069	0.0064483	0.705781	0.189161	0.0996205	0.162596	0.0133748
ss715607467	G/A	10	4474732	NA	0.00107844	0.00154484	0.0166737	0.0124823	0.454267	0.431374	0.280981	0.299354
ss715607602	A/G	10	4626925	NA	0.000154053	8.76788e-08	0.000783906	5.54468e-13	0.26013	0.422209	0.222288	0.679074
ss715607616	T/C	10	4630541	NA	2.11793e-06	5.74417e-06	3.17021e-06	3.25716e-06	0.766829	0.705568	0.74184	0.740175
ss715607639	C/T	10	4655396	NA	0.00245506	0.0131248	0.00139561	0.628823	0.281116	0.213553	0.303223	0.0238425
ss715607665	G/A	10	4680204	Glyma.10g052100	0.000106936	0.00133537	3.29928e-05	0.422867	0.293253	0.22767	0.322719	0.0395924
ss715607674	G/A	10	4685288	Glyma.10g052100	1.10723e-06	8.01239e-05	5.44933e-07	0.359656	0.316194	0.238635	0.328597	0.0399869
ss715607677	A/G	10	4687011	Glyma.10g052100	0.00123732	5.24894e-05	0.00491996	5.28692e-09	0.253888	0.34687	0.211055	0.610544
ss715607747	C/T	10	4758016	Glyma.10g052600	0.000214388	0.00213234	6.8448e-05	0.436161	0.291079	0.226348	0.322137	0.0395373
ss715607761	T/C	10	4765809	NA	0.00045184	0.00377654	0.000170773	0.477603	0.288255	0.222422	0.317408	0.0364956
ss715607803	C/T	10	4794720	NA	0.062803	0.0122537	0.13909	0.00181727	0.233302	0.369546	0.166001	0.53311
ss715607841	A/G	10	4817984	NA	0.00162897	0.00193445	0.00167319	0.00182488	0.784892	0.758829	0.780803	0.767623
ss715608154	G/A	10	5020685	Glyma.10g055100	0.397211	0.0928468	0.417079	0.00048506	0.0585991	0.149132	0.0552527	0.424073
ss715608192	G/A	10	5072513	NA	0.381013	0.00844772	0.464538	7.84147e-05	0.0395701	0.151936	0.0315443	0.254584
ss715608246	C/T	10	5324652	Glyma.10g058100	3.04213e-05	0.00253252	5.86347e-06	0.772866	0.306846	0.199866	0.344492	0.00950308
ss715608255	T/C	10	5366082	Glyma.10g058300	0.00609184	0.000589674	0.00642215	0.106558	0.309964	0.437141	0.307073	0.146743
ss715608278	A/G	10	5487671	Glyma.10g059300	0.00178436	0.00203828	0.0146203	0.0117807	0.374964	0.367781	0.260541	0.272451
ss715608340	C/T	10	5896274	NA	0.0488217	0.00051037	0.0991014	0.233101	0.0576193	0.109257	0.0472443	0.0328538
ss715608341	G/A	10	5900302	NA	3.52517e-10	0.000559825	2.09187e-08	3.85917e-09	0.185465	0.0928214	0.1621	0.171963
ss715608349	A/G	10	5983607	NA	0.000667812	0.000762254	0.000857534	0.00317751	0.748362	0.732481	0.718462	0.56958
ss715608354	T/C	10	6027546	Glyma.10g063700	3.71397e-06	1.10987e-05	9.2493e-06	9.22639e-05	0.876867	0.791194	0.805185	0.635616
ss715608362	C/T	10	6120786	NA	0.000364361	0.00120633	0.000377747	0.00155996	0.717826	0.598787	0.714126	0.574143
ss715608369	T/C	10	6128356	NA	0.000403378	0.00126107	0.000423813	0.00174578	0.717597	0.602395	0.712452	0.570737
ss715608371	A/G	10	6129178	NA	0.00368472	0.00821741	0.00373969	0.00991213	0.673187	0.561063	0.671047	0.535875
ss715608375	A/G	10	6132302	NA	0.0027568	0.00639785	0.00280007	0.0080293	0.680881	0.568707	0.678737	0.539633
ss715608376	A/G	10	6132961	NA	0.000556765	0.00152452	0.000532234	0.00178182	0.714996	0.608126	0.719926	0.592107
ss715608378	A/G	10	6142794	Glyma.10g064500	0.000105858	0.000412946	0.000112312	0.000551765	0.734789	0.617217	0.729526	0.593041
ss715608384	T/C	10	6196008	NA	0.00162487	0.0546307	0.00688178	0.0403042	0.582688	0.257957	0.445363	0.285183
ss715608389	G/A	10	6227511	Glyma.10g065200	0.00113818	0.0495958	0.0263826	0.0223356	0.484433	0.222726	0.266811	0.278344
ss715608395	A/C	10	6244411	Glyma.10g065400	3.29215e-05	0.000576826	2.78244e-05	0.00712223	0.68289	0.492523	0.694577	0.333687
ss715608402	G/A	10	6273853	Glyma.10g065500	0.000171732	0.0171141	0.00816159	0.00696109	0.495019	0.248969	0.28911	0.297655
ss715608474	T/C	10	6874835	Glyma.10g069800	2.18069e-06	3.73603e-05	4.0249e-05	2.01078e-05	0.832973	0.641872	0.637091	0.682046
ss715608489	T/G	10	7019419	NA	9.24062e-06	2.40517e-05	2.31748e-05	6.25001e-05	0.880298	0.797962	0.80109	0.7193
ss715608493	A/G	10	7111255	Glyma.10g070700	9.21717e-05	0.00708247	0.000641906	0.000132175	0.643131	0.347031	0.50746	0.617344
ss715639189	T/C	10	7497430	NA	0.000107718	0.0018792	0.000296529	0.00623349	0.832316	0.548238	0.726646	0.439788
ss715608583	A/G	10	8203374	NA	1.1579e-06	7.17393e-05	7.01653e-08	1.93606e-05	0.59525	0.429408	0.713007	0.481451
ss715608598	T/C	10	8580549	NA	3.99095e-09	1.57655e-06	7.87331e-11	6.58916e-07	0.605577	0.438315	0.71982	0.46247
ss715608608	T/C	10	8752214	NA	9.2222e-06	0.000311279	9.25585e-07	0.000114599	0.585308	0.418643	0.699215	0.465373
ss715608612	T/C	10	8849132	NA	0.00788815	0.0252396	0.0025177	0.0224029	0.508225	0.377436	0.645327	0.390526
ss715608642	G/T	10	9099317	NA	1.3249e-23	2.78882e-05	1.67884e-21	0.38558	0.170996	0.0645212	0.161211	0.0120645
ss715608650	G/A	10	9143618	NA	8.43014e-07	0.00300569	1.52369e-06	0.00633258	0.471612	0.229352	0.454452	0.205401
ss715608696	G/T	10	9560122	NA	9.28111e-22	1.31058e-08	8.1485e-29	5.11693e-08	0.514472	0.249151	0.654518	0.235969
ss715608706	C/T	10	9641347	NA	0.000250399	0.15824	0.000469635	0.84793	0.18373	0.0589793	0.173606	0.00444224
ss715608711	T/C	10	9759641	NA	2.49392e-20	2.88082e-08	8.2917e-19	4.16247e-07	0.491451	0.243601	0.461243	0.216913
ss715605491	C/A	10	10447697	Glyma.10g083900	0.00208704	0.139086	0.000846603	0.544724	0.181543	0.074127	0.201132	0.0244935
ss715605529	T/C	10	11591286	NA	0.0106603	0.00168403	0.0111572	0.000621003	0.430745	0.622188	0.426214	0.734044
ss715605536	T/C	10	11765076	NA	0.0174295	0.00354829	0.0196019	0.00104881	0.422211	0.609696	0.409007	0.767523
ss715605558	C/A	10	12425641	Glyma.10g091300	9.2703e-08	0.000846888	0.000277674	5.19149e-09	0.358963	0.192549	0.214673	0.408088
ss715605593	A/C	10	13429782	Glyma.10g094000	0.0121824	0.0398215	0.126605	0.00146234	0.324186	0.240868	0.156927	0.473604
ss715605604	A/G	10	13717862	NA	0.00498005	0.0094297	0.0442198	0.000666593	0.351584	0.312166	0.215241	0.476333
ss715605605	T/C	10	13786244	NA	0.0115492	0.0255829	0.120998	0.000794146	0.308613	0.257054	0.152697	0.481798
ss715605606	T/C	10	13820762	NA	0.000139735	0.000789602	0.016127	7.17493e-07	0.34232	0.286391	0.183096	0.50916
ss715606019	T/C	10	17075688	NA	0.00125736	0.0128733	0.0114619	0.000640717	0.607575	0.387709	0.398275	0.675689
ss715605936	T/C	10	20275514	NA	0.0205508	0.0327907	0.139729	0.00144759	0.284101	0.2517	0.148074	0.467518
ss715605927	C/A	10	20534250	NA	6.98109e-10	0.0233648	7.94183e-08	0.697073	0.145013	0.0476965	0.123645	0.00671997
ss715605914	G/A	10	20923667	NA	8.6942e-07	5.14416e-06	0.00118738	2.94519e-11	0.338466	0.304773	0.194926	0.528067
ss715605903	T/C	10	21165280	NA	0.0206745	0.0331493	0.139998	0.001721	0.283986	0.251198	0.148059	0.45597
ss715605858	T/C	10	21365504	NA	2.55881e-06	1.10729e-05	0.00169965	1.35841e-10	0.332806	0.303099	0.194658	0.526788
ss715605773	T/C	10	24238712	Glyma.10g106900	2.04863e-06	3.24778e-06	0.000227394	6.50945e-10	0.353144	0.343311	0.249907	0.522518
ss715605700	T/C	10	26753587	NA	0.0034553	0.000216402	0.00417079	7.92475e-05	0.394016	0.581663	0.381566	0.652989
ss715605671	A/G	10	28170558	NA	0.00419941	0.000277239	0.00528023	0.000105337	0.388539	0.577266	0.373009	0.647717
ss715606111	A/G	10	29566332	NA	9.20051e-05	9.77099e-05	0.00014058	0.000413853	0.769582	0.763956	0.7303	0.633797
ss715606123	T/C	10	29893504	NA	2.16862e-05	2.35079e-05	3.64806e-05	0.000117305	0.785488	0.778947	0.743702	0.653022
ss715606135	T/C	10	30078629	NA	1.55615e-05	1.70138e-05	2.57925e-05	9.52292e-05	0.785811	0.778827	0.746596	0.648719
ss715606139	T/C	10	30185686	NA	9.42744e-06	1.03458e-05	1.65314e-05	5.05763e-05	0.791869	0.784882	0.750043	0.669335
ss715606148	A/G	10	30494646	NA	0.00130793	0.00138367	0.00180098	0.00446508	0.730702	0.72332	0.689178	0.576482
ss715606149	G/A	10	30534436	NA	0.00243258	0.00255502	0.00274711	0.00745636	0.714972	0.707903	0.697524	0.560775
ss715606157	T/C	10	30831897	NA	1.15192e-10	1.30105e-10	4.09355e-10	1.33381e-08	0.832458	0.827902	0.785498	0.661424
ss715606222	A/G	10	32358766	NA	0.000250077	0.000374297	0.000391197	0.00371827	0.802371	0.756782	0.751862	0.51697
ss715606245	A/G	10	32989667	NA	0.00051036	0.00154698	0.00228611	0.0291239	0.476441	0.410265	0.387118	0.235362
ss715606263	T/G	10	33640748	Glyma.10g126600	2.63421e-09	5.67884e-08	1.11681e-07	0.000211038	0.518714	0.449932	0.434811	0.262213
ss715606266	A/G	10	33752433	NA	1.36622e-05	7.55166e-05	0.000111387	0.00643903	0.492522	0.425047	0.409759	0.247605
ss715606270	T/C	10	33850473	NA	0.000323495	0.000477203	0.000560589	0.00385983	0.798588	0.753223	0.734776	0.527179
ss715606271	T/C	10	33889842	NA	8.68418e-05	0.000133527	0.000164641	0.00169875	0.809592	0.766958	0.746564	0.532891
ss715606274	G/T	10	33974585	NA	0.000117024	0.000183103	0.000214739	0.00217129	0.810465	0.7643	0.748153	0.528022
ss715606275	A/G	10	33997913	Glyma.10g127700	0.00059126	0.000847663	0.000984673	0.00580661	0.787952	0.742572	0.724051	0.518222
ss715606276	C/T	10	34063286	NA	0.000145435	0.000227274	0.000261749	0.00256252	0.807549	0.760404	0.745749	0.523564
ss715606279	T/C	10	34152577	Glyma.10g128500	6.16964e-05	7.26763e-05	0.000121736	0.000770389	0.824558	0.808459	0.758692	0.590813
ss715606303	G/A	10	35024662	NA	0.00119992	0.00323128	0.00230074	0.00843298	0.689705	0.5759	0.614129	0.471726
ss715606310	A/G	10	35325979	NA	0.000984119	0.00303065	0.00174593	0.00887812	0.684165	0.561284	0.62053	0.450448
ss715606358	T/G	10	36801502	NA	0.00233245	0.00356661	0.00485123	0.159476	0.478512	0.444857	0.420686	0.147642
ss715606402	T/G	10	37189572	NA	0.0020134	0.0257809	0.00403277	0.260802	0.244867	0.159596	0.222562	0.0667849
ss715606407	G/A	10	37224415	NA	5.94063e-05	0.00397591	9.67678e-05	0.0346681	0.295974	0.190814	0.284311	0.129058
ss715606416	C/T	10	37228590	NA	0.00197784	0.0291905	0.00386357	0.135112	0.283079	0.176136	0.2574	0.107411
ss715606417	C/T	10	37229282	NA	0.00195709	0.0285278	0.00378759	0.133683	0.283631	0.177188	0.258302	0.10797
ss715606455	A/G	10	37401246	NA	0.000352542	0.000345584	0.0015115	0.000940406	0.810744	0.81319	0.640949	0.694508
ss715606476	C/T	10	37450677	NA	0.000572879	0.000579936	0.0024482	0.00130286	0.806639	0.805028	0.625565	0.701861
ss715606521	A/C	10	37629282	NA	8.5137e-05	0.000216266	0.000330734	8.11314e-05	0.697655	0.624237	0.591606	0.701524
ss715606563	C/A	10	37995354	Glyma.10g145000	0.0208158	0.000496638	9.70365e-05	0.385221	0.137933	0.232118	0.269457	0.0411999
ss715606588	T/C	10	38285041	NA	0.00137718	0.0101544	0.00155365	0.00153569	0.576785	0.396584	0.565523	0.566606
ss715606646	G/A	10	38681890	NA	2.46101e-09	3.03674e-07	2.78716e-09	4.41678e-09	0.804003	0.611761	0.798819	0.779754
ss715606657	A/G	10	38789193	NA	0.724683	0.224747	0.109382	9.49425e-33	0.00443828	0.0172363	0.023119	0.209944
ss715606671	T/G	10	39037501	NA	0.00169811	1.41553e-08	1.9692e-07	3.66203e-05	0.120911	0.248151	0.222432	0.167373
ss715606679	G/A	10	39083995	NA	9.20783e-06	0.000624649	0.000934219	5.33482e-06	0.64456	0.419078	0.398141	0.675105
ss715606715	A/G	10	39288636	Glyma.10g158800	0.133807	0.0810845	0.119884	0.000370157	0.159582	0.198801	0.168267	0.615034
ss715606735	A/C	10	39370751	Glyma.10g159500	7.03863e-06	1.23961e-07	8.30611e-07	3.6502e-20	0.236492	0.292655	0.266636	0.664799
ss715606754	T/C	10	39397963	NA	0.0655229	0.0218056	0.0288274	1.90956e-05	0.190964	0.261724	0.244012	0.71561
ss715606757	T/C	10	39399079	NA	0.0660003	0.0229035	0.0306362	2.12142e-05	0.190112	0.258058	0.239626	0.706039
ss715606783	T/G	10	39477907	NA	8.7027e-10	1.30718e-09	1.39333e-06	8.4257e-08	0.594136	0.58376	0.408904	0.478881
ss715606801	A/G	10	39543852	NA	0.000435103	0.000531006	0.00502009	0.010702	0.554543	0.540136	0.382029	0.32978
ss715606832	A/G	10	39714825	NA	5.49992e-11	4.86858e-10	2.66293e-09	2.08804e-07	0.639981	0.586475	0.545331	0.441024
ss715606846	A/G	10	39879456	NA	4.40251e-06	1.96416e-05	7.61069e-06	2.12833e-06	0.64127	0.565557	0.613304	0.678912
ss715606874	G/T	10	39992994	Glyma.10g165700	4.59539e-10	1.35135e-08	2.01855e-09	1.0338e-09	0.753148	0.638827	0.702445	0.725232
ss715606890	A/G	10	40109495	NA	0.00881941	0.0735204	0.00232177	0.983894	0.23322	0.140174	0.287624	0.000108655
ss715606907	A/G	10	40226579	Glyma.10g168100	3.76909e-07	1.68083e-05	5.33071e-07	3.66114e-08	0.568989	0.437024	0.556788	0.652314
ss715606919	A/G	10	40306458	Glyma.10g168700	0.000231859	0.00181892	0.00028964	0.000102879	0.533518	0.407097	0.519651	0.584747
ss715606939	C/A	10	40384719	NA	0.00101706	0.0138784	0.000822842	0.000307167	0.471691	0.30006	0.485828	0.552418
ss715606944	C/T	10	40465273	NA	0.0342762	0.000575847	0.0288218	0.0716974	0.128581	0.238928	0.133826	0.105263
ss715606957	T/C	10	40512291	Glyma.10g171500	0.162585	0.0462676	0.0753924	0.00241546	0.15923	0.272408	0.228736	0.543032
[truncated: 2,281 more rows]
