# Supplementary material for: Genome-wide association and selection studies for pod dehiscence resistance in the USDA soybean germplasm collection
Source: PLoS One. 2025 Mar 28;20(3):e0318815. doi: 10.1371/journal.pone.0318815 (PMC11952757; doi:10.1371/journal.pone.0318815)
Supplement: S4 Table — (XLSX) [file pone.0318815.s009.xlsx]

## Sheet: S4 Table
QTL number	Chromosome	QTL	QTL position	Population	GWAS model	95% CI of a QTL position		95% CI of a QTL position		p-value	Allele	Major allele	MAF	q-value	Favorable allele	Domestication-related SNP	Previously reported QTL
						Left flanking SNP	Right flanking SNP	Left flanking SNP position	Right flanking SNP position
1	1	ss715579431	43546615	1IL66	SUPER	ss715579429	ss715579434	43509234	43632505	3.42809e-07	A/G	A	0.405702	2.90263e-06	G	Yes
1	1	ss715579431	43546615	MS967	SUPER	ss715579429	ss715579437	43509234	43694104	2.30521e-07	A/G	A	0.419748	2.88581e-05	A	Yes
2	1	ss715579443	43812689	1IL66	SUPER	ss715579437	ss715579447	43694104	43903960	4.61249e-10	A/G	A	0.404386	7.91239e-09	G	No
2	1	ss715579443	43812689	MS967	SUPER	ss715579437	ss715579445	43694104	43851078	5.30546e-07	A/G	A	0.370153	5.30334e-05	A	No
3	1	ss715580083	51054691	1IL66	SUPER	ss715580082	ss715580084	51049621	51057198	6.28695e-19	T/G	T	0.235965	7.99297e-17	G	No
3	1	ss715580083	51054691	MN0102	SUPER	ss715580073	ss715580085	50954538	51062921	4.63524e-07	T/G	T	0.362887	0.000168451	G	No
4	1	ss715580084	51057198	1IL66	SUPER	ss715580082	ss715580085	51049621	51062921	3.37961e-17	C/A	C	0.169298	2.91955e-15	A	No
4	1	ss715580084	51057198	MN0102	SUPER	ss715580080	ss715580085	51006906	51062921	2.52718e-07	C/A	C	0.271134	0.000129886	A	No
5	1	ss715580088	51076574	1IL66	SUPER	ss715580085	ss715580090	51062921	51087595	4.09404e-14	G/T	G	0.162281	1.77748e-12	T	No
5	1	ss715580088	51076574	MN0102	SUPER	ss715580085	ss715580090	51062921	51087595	6.57261e-07	G/T	G	0.264948	0.000191997	T	No
6	1	ss715580210	52203006	1IL64	SUPER	ss715580208	ss715580212	52187543	52213692	3.05386e-07	C/T	C	0.323856	0.000140367	T	No
6	1	ss715580210	52203006	1IL66	SUPER	ss715580208	ss715580212	52187543	52213692	1.47144e-08	C/T	C	0.232456	1.76988e-07	C	No
7	2	ss715581067	12360335	1IL66	SUPER	ss715581064	ss715581068	12334929	12362508	8.3487e-08	A/G	A	0.144737	8.21484e-07	G	No
7	2	ss715581067	12360335	MS967	SUPER	ss715581065	ss715581068	12350193	12362508	2.80556e-07	A/G	A	0.462128	3.37117e-05	A	No
8	2	ss715581242	14237462	1IL66	SUPER	ss715581241	ss715581244	14229171	14253306	1.40977e-08	G/A	G	0.408772	1.70422e-07	G	No	Satt296 [16]
9	2	ss715583303	46530067	1IL66	SUPER	ss715583296	ss715583304	46462690	46537888	3.24738e-09	G/A	G	0.470614	4.55675e-08	G	No
9	2	ss715583303	46530067	MS967	SUPER	ss715583296	ss715583304	46462690	46537888	3.8829e-08	G/A	G	0.311091	9.13279e-06	A	No
10	2	ss715583442	47611811	1IL66	SUPER	ss715583437	ss715583443	47573941	47627402	1.05427e-07	C/T	C	0.138596	1.01484e-06	T	Yes
10	2	ss715583442	47611811	MS967	SUPER	ss715583440	ss715583443	47575918	47627402	7.79925e-09	C/T	C	0.135257	3.74148e-06	C	Yes
11	3	ss715584417	1280334	1IL64	SUPER	ss715584405	ss715584421	1234358	1293316	3.21599e-09	C/A	A	0.482663	2.95639e-06	A	No
11	3	ss715584417	1280334	MN0102	SUPER	ss715584405	ss715584421	1234358	1293316	7.24726e-07	C/A	A	0.354639	0.000196996	A	No
12	3	ss715584823	2322769	MN0102	SUPER	ss715584820	ss715584827	2315408	2334976	3.8931e-08	A/G	A	0.315464	7.24686e-05	G	No
12	3	ss715584823	2322769	MS967	SUPER	ss715584819	ss715584829	2312508	2339770	9.12479e-07	A/G	G	0.396303	7.99001e-05	A	No
13	3	ss715585128	3171766	1IL66	SUPER	ss715585119	ss715585138	3152606	3192661	6.54974e-09	T/C	T	0.255702	8.58627e-08	C	No
13	3	ss715585128	3171766	MS967	SUPER	ss715585119	ss715585138	3152606	3192661	5.50686e-09	T/C	T	0.108656	3.33291e-06	T	No
14	3	ss715585434	34308096	1IL64	SUPER	ss715585432	ss715585435	34298128	34309629	4.3719e-09	G/A	G	0.24896	3.87998e-06	A	No
14	3	ss715585434	34308096	1IL66	SUPER	ss715585427	ss715585435	34245545	34309629	1.12175e-07	G/A	G	0.196053	1.07092e-06	G	No
15	4	ss715587175	15988826	1IL66	SUPER	ss715587172	ss715587177	15927855	16037380	7.82999e-08	T/C	T	0.266228	7.75883e-07	T	No
15	4	ss715587175	15988826	MS967	SUPER	ss715587174	ss715587177	15958592	16037380	2.45671e-08	T/C	C	0.486925	6.81173e-06	T	No
16	4	ss715588266	46013224	1IL66	SUPER	ss715588265	ss715588267	46012013	46014438	7.05583e-23	G/A	G	0.219737	2.08525e-20	G	No
16	4	ss715588266	46013224	MS967	SUPER	ss715588265	ss715588267	46012013	46014438	2.82581e-08	G/A	A	0.472047	7.56399e-06	G	No
17	4	ss715588460	47296603	1IL66	SUPER	ss715588458	ss715588462	47290025	47297877	9.88525e-10	C/A	C	0.194737	1.57841e-08	C	Yes
17	4	ss715588460	47296603	MN0102	SUPER	ss715588451	ss715588471	47256400	47333958	6.9748e-07	C/A	C	0.207216	0.00019535	C	Yes
18	4	ss715588468	47320479	1IL66	SUPER	ss715588465	ss715588473	47306720	47346638	2.2309e-09	T/C	T	0.0557018	3.26362e-08	C	No
18	4	ss715588468	47320479	MN0102	SUPER	ss715588451	ss715588471	47256400	47333958	7.01141e-07	T/C	T	0.0525773	0.00019535	C	No
19	4	ss715589030	52205833	1IL66	SUPER	ss715589029	ss715589033	52157412	52263519	3.65499e-16	T/G	T	0.215789	2.47306e-14	T	No
19	4	ss715589030	52205833	MS967	SUPER	ss715589028	ss715589033	52138933	52263519	9.75454e-09	T/G	T	0.264653	4.17089e-06	T	No
20	5	ss715592446	2376462	1IL66	SUPER	ss715592444	ss715592493	2374822	2462467	1.13693e-12	C/A	C	0.36886	3.52386e-11	A	No
20	5	ss715592446	2376462	MN0102	SUPER	ss715592444	ss715592477	2374822	2440984	1.02707e-07	C/A	C	0.207216	9.70983e-05	C	No
21	5	ss715590388	28811550	1IL66	SUPER	ss715590387	ss715590389	28778625	28829674	2.94131e-07	A/G	A	0.163596	2.53831e-06	G	No
21	5	ss715590388	28811550	MS967	SUPER	ss715590387	ss715590389	28778625	28829674	8.39617e-09	A/G	A	0.102344	3.82177e-06	G	No
22	5	ss715591071	34889184	1IL66	SUPER	ss715591069	ss715591072	34881505	34891673	3.92731e-10	T/C	T	0.357895	6.89501e-09	T	No
22	5	ss715591071	34889184	MN0102	SUPER	ss715591067	ss715591072	34866144	34891673	9.00448e-07	T/C	T	0.354639	0.0002352	T	No
23	6	ss715594993	48176657	1IL64	SUPER	ss715594992	ss715594997	48174918	48197233	7.11194e-07	T/C	T	0.196255	0.000233336	C	No
23	6	ss715594993	48176657	1IL66	SUPER	ss715594992	ss715594997	48174918	48197233	3.35974e-07	T/C	T	0.168421	2.85429e-06	C	No
24	6	ss715594931	48746107	1IL66	SUPER	ss715594927	ss715594932	48733479	48755906	1.78769e-09	C/T	C	0.188158	2.66382e-08	T	No
24	6	ss715594931	48746107	MS967	SUPER	ss715594927	ss715594932	48733479	48755906	1.35957e-06	C/T	C	0.111362	0.000106577	T	No
25	7	ss715598070	4237522	MS967	SUPER	ss715598067	ss715598081	4232510	4247302	1.19148e-06	A/C	A	0.339495	9.68597e-05	A	Yes	NST1A [21]
26	7	ss715596809	21851101	1IL66	SUPER	ss715596805	ss715596811	21703367	21915539	9.93371e-08	G/A	G	0.136842	9.60887e-07	G	No
26	7	ss715596809	21851101	MS967	SUPER	ss715596805	ss715596811	21703367	21915539	6.05156e-08	G/A	G	0.0960325	1.21768e-05	A	No
27	7	ss715597464	36671792	1IL66	SUPER	ss715597461	ss715597466	36664586	36679589	5.01602e-09	C/T	C	0.235965	6.76521e-08	C	No
27	7	ss715597464	36671792	MS967	SUPER	ss715597461	ss715597466	36664586	36679589	5.81388e-10	C/T	T	0.412083	7.74621e-07	T	No
28	7	ss715597472	36740564	1IL66	SUPER	ss715597471	ss715597474	36735917	36745679	1.64751e-12	T/C	T	0.292544	4.92075e-11	T	No
28	7	ss715597472	36740564	MS967	SUPER	ss715597471	ss715597474	36735917	36745679	3.06763e-08	T/C	C	0.377818	8.08007e-06	C	No
29	8	ss715600389	19845741	MN0102	SUPER	ss715600388	ss715600390	19844613	19849452	6.64808e-08	G/A	G	0.46701	8.6085e-05	G	No
29	8	ss715600389	19845741	MS967	SUPER	ss715600388	ss715600390	19844613	19849452	1.25147e-06	G/A	A	0.365194	0.000100496	G	No
30	8	ss715601532	36117419	1IL66	SUPER	ss715601530	ss715601533	36075677	36147271	5.42243e-11	G/T	G	0.0758772	1.14108e-09	G	No
30	8	ss715601532	36117419	MS967	SUPER	ss715601530	ss715601533	36075677	36147271	2.3043e-08	G/T	G	0.0694319	6.54024e-06	G	No
31	9	ss715605375	723777	1IL66	SUPER	ss715605374	ss715605378	722588	727562	1.77957e-08	A/G	A	0.248246	2.09488e-07	G	Yes
31	9	ss715605375	723777	MN0102	SUPER	ss715605359	ss715605379	691676	728844	1.37557e-06	A/G	A	0.341237	0.000312863	G	Yes
32	9	ss715603177	18356258	1IL66	SUPER	ss715603175	ss715603180	18244768	18469182	3.42663e-08	A/G	A	0.213158	3.73613e-07	G	No
32	9	ss715603177	18356258	MN0102	SUPER	ss715603175	ss715603180	18244768	18469182	1.43228e-07	A/G	A	0.212371	0.000110972	A	No
33	9	ss715603203	18988655	1IL66	SUPER	ss715603201	ss715603204	18957692	19020076	5.26345e-16	A/G	A	0.272368	3.45674e-14	G	No
33	9	ss715603203	18988655	MN0102	SUPER	ss715603201	ss715603208	18957692	19106673	4.61376e-08	A/G	A	0.219588	7.34554e-05	A	No
34	9	ss715603377	27622259	1IL66	SUPER	ss715603362	ss715603396	26688080	28347158	1.05129e-18	A/G	A	0.0785088	1.2833e-16	G	No
34	9	ss715603377	27622259	MS967	SUPER	ss715603362	ss715603378	26688080	27657975	1.09781e-06	A/G	A	0.138864	9.15042e-05	G	No
35	9	ss715604557	45244316	1IL66	SUPER	ss715604556	ss715604559	45242813	45273577	4.38778e-08	C/T	C	0.334649	4.66631e-07	C	No
35	9	ss715604557	45244316	MS967	SUPER	ss715604556	ss715604559	45242813	45273577	4.66412e-08	C/T	C	0.499549	9.97153e-06	C	No
36	9	ss715604636	45964025	1IL66	SUPER	ss715604635	ss715604639	45960027	46029075	7.02841e-09	T/G	T	0.158772	9.14263e-08	G	No
36	9	ss715604636	45964025	MS967	SUPER	ss715604635	ss715604639	45960027	46029075	3.69341e-07	T/G	G	0.433724	3.98695e-05	T	No
37	10	ss715608104	4982933	1IL66	SUPER	ss715608062	ss715608112	4948649	4988130	9.20623e-10	C/T	C	0.367544	1.48051e-08	C	No
37	10	ss715608104	4982933	MS967	SUPER	ss715608061	ss715608112	4946341	4988130	2.50935e-09	C/T	C	0.0608656	2.01507e-06	C	No
38	10	ss715608238	5230516	1IL66	SUPER	ss715608236	ss715608239	5229058	5235527	1.8411e-12	A/C	A	0.171491	5.43632e-11	A	No
38	10	ss715608238	5230516	MS967	SUPER	ss715608236	ss715608244	5229058	5317658	2.10069e-07	A/C	A	0.40532	2.7555e-05	C	No
39	10	ss715605554	12328610	1IL64	SUPER	ss715605553	ss715605556	12272454	12348849	4.65876e-07	C/A	C	0.321775	0.000187727	A	No
39	10	ss715605554	12328610	1IL66	SUPER	ss715605548	ss715605558	12026922	12425641	1.28091e-06	C/A	C	0.22193	9.51183e-06	A	No
40	10	ss715606969	40588938	1IL66	SUPER	ss715606967	ss715606971	40581832	40598285	7.39133e-13	C/T	C	0.258333	2.40977e-11	T	No
40	10	ss715606969	40588938	MS967	SUPER	ss715606967	ss715606971	40581832	40598285	3.63845e-07	C/T	C	0.332732	3.97981e-05	C	No
41	10	ss715607935	49181823	1IL66	SUPER	ss715607934	ss715607937	49174049	49213637	6.08281e-11	C/A	C	0.188596	1.27131e-09	A	Yes
41	10	ss715607935	49181823	MS967	SUPER	ss715607934	ss715607937	49174049	49213637	4.09096e-08	C/A	C	0.175383	9.41894e-06	A	Yes
42	11	ss715609214	24949639	1IL66	SUPER	ss715609212	ss715609215	24943967	24968274	1.88048e-08	A/G	A	0.139474	2.19907e-07	G	No
42	11	ss715609214	24949639	MS967	SUPER	ss715609212	ss715609217	24943967	24968419	2.28077e-08	A/G	A	0.311993	6.54024e-06	A	No
43	11	ss715610565	34079380	1IL66	SUPER	ss715610566	ss715610562	34070012	34101560	7.32916e-10	G/A	A	0.125877	1.20452e-08	A	No
43	11	ss715610565	34079380	MN0102	SUPER	ss715610566	ss715610562	34070012	34101560	1.84181e-07	G/A	A	0.115464	0.000121931	A	No
44	11	ss715610559	34103789	1IL66	SUPER	ss715610560	ss715610558	34103625	34107757	5.95412e-13	A/G	G	0.124123	1.98418e-11	G	No
44	11	ss715610559	34103789	MN0102	SUPER	ss715610560	ss715610558	34103625	34107757	1.84181e-07	A/G	G	0.115464	0.000121931	G	No
45	11	ss715610541	34234546	1IL66	SUPER	ss715610543	ss715610536	34223892	34261834	8.31347e-17	T/G	G	0.385088	6.62149e-15	G	Yes
45	11	ss715610541	34234546	MN0102	SUPER	ss715610543	ss715610539	34223892	34255494	3.87873e-07	T/G	G	0.287629	0.000162102	T	Yes
46	11	ss715610538	34256944	1IL66	SUPER	ss715610543	ss715610536	34223892	34261834	2.91825e-18	T/C	C	0.392544	3.21304e-16	C	No
46	11	ss715610538	34256944	MN0102	SUPER	ss715610539	ss715610536	34255494	34261834	1.27581e-07	T/C	C	0.285567	0.000104038	T	No
47	11	ss715610535	34262263	1IL66	SUPER	ss715610536	ss715610534	34261834	34263827	1.16945e-13	A/G	G	0.414035	4.58673e-12	A	No
47	11	ss715610535	34262263	MN0102	SUPER	ss715610536	ss715610533	34261834	34271454	1.91225e-07	A/G	G	0.32268	0.000121957	A	No
48	12	ss715612572	35484798	1IL64	SUPER	ss715612567	ss715612573	35429338	35493683	6.81522e-07	G/A	A	0.31484	0.000230146	A	No
48	12	ss715612572	35484798	1IL66	SUPER	ss715612561	ss715612578	35377525	35517745	7.21667e-10	G/A	G	0.447807	1.18835e-08	A	No
49	13	ss715613971	8314550	1IL64	SUPER	ss715613974	ss715613969	8175037	8388153	3.58399e-07	A/G	G	0.405687	0.000156064	A	No
49	13	ss715613971	8314550	MS967	SUPER	ss715613974	ss715613969	8175037	8388153	7.9905e-09	A/G	G	0.244364	3.75828e-06	A	No
50	13	ss715617058	14757057	1IL66	SUPER	ss715617059	ss715617057	14753720	14763135	5.0977e-07	C/T	T	0.112719	4.15449e-06	C	No
50	13	ss715617058	14757057	MS967	SUPER	ss715617059	ss715617057	14753720	14763135	8.05565e-10	C/T	T	0.285392	9.46238e-07	T	No
51	13	ss715617051	14776861	1IL66	SUPER	ss715617052	ss715617050	14774832	14777535	1.10418e-08	G/A	A	0.315789	1.36567e-07	G	No
51	13	ss715617051	14776861	MS967	SUPER	ss715617052	ss715617050	14774832	14777535	1.16477e-06	G/A	A	0.291253	9.56329e-05	A	No
52	13	ss715616944	15260569	1IL66	SUPER	ss715616947	ss715616939	15253525	15275414	5.9187e-07	T/G	G	0.47807	4.75004e-06	T	No
52	13	ss715616944	15260569	MS967	SUPER	ss715616945	ss715616943	15259977	15267481	9.17684e-08	T/G	T	0.477006	1.55741e-05	G	No
53	13	ss715614823	29566710	1IL66	SUPER	ss715614822	ss715614826	29564293	29613864	6.37118e-09	C/T	C	0.157018	8.38155e-08	T	No
53	13	ss715614823	29566710	MS967	SUPER	ss715614820	ss715614826	29533624	29613864	1.0885e-06	C/T	C	0.233544	9.11903e-05	T	No
54	13	ss715615326	32694952	1IL66	SUPER	ss715615325	ss715615328	32694278	32704120	5.00396e-07	A/G	A	0.138596	4.08205e-06	A	No	Satt335 [16]
55	13	ss715615465	34008029	1IL64	SUPER	ss715615460	ss715615466	34000158	34016284	9.83768e-07	G/T	T	0.481276	0.000319125	T	No
55	13	ss715615465	34008029	1IL66	SUPER	ss715615458	ss715615466	33923772	34016284	1.30973e-09	G/T	G	0.422807	2.03065e-08	T	No
56	13	ss715615642	35645560	1IL66	SUPER	ss715615639	ss715615644	35628185	35647825	2.37823e-23	T/G	T	0.344298	7.88349e-21	G	No
56	13	ss715615642	35645560	MN0102	SUPER	ss715615639	ss715615644	35628185	35647825	4.6266e-07	T/G	T	0.243299	0.000168451	G	No
57	13	ss715615924	37496282	1IL64	SUPER	ss715615923	ss715615925	37493154	37496830	2.915e-09	G/A	G	0.381415	2.83733e-06	A	No
57	13	ss715615924	37496282	MN0102	SUPER	ss715615923	ss715615925	37493154	37496830	4.86386e-07	G/A	G	0.23299	0.000169394	G	No
58	14	ss715620013	849581	1IL66	SUPER	ss715620011	ss715620018	842712	855851	1.34965e-07	A/G	A	0.149561	1.26238e-06	G	No	Satt577 [16]
59	14	ss715619395	47437728	1IL66	SUPER	ss715619393	ss715619397	47409709	47447267	5.32511e-11	A/C	A	0.273684	1.12542e-09	C	No
59	14	ss715619395	47437728	MS967	SUPER	ss715619393	ss715619397	47409709	47447267	1.39981e-08	A/C	C	0.239405	5.00412e-06	A	No
60	15	ss715621953	4425676	1IL66	SUPER	ss715621951	ss715621957	4423856	4435746	3.29402e-07	T/C	T	0.350877	2.80604e-06	C	No
60	15	ss715621953	4425676	MS967	SUPER	ss715621949	ss715621969	4414264	4475844	5.82374e-07	T/C	T	0.16817	5.60646e-05	C	No
61	15	ss715621956	4433944	1IL66	SUPER	ss715621951	ss715621957	4423856	4435746	2.25352e-07	G/T	G	0.348684	2.00484e-06	T	No
61	15	ss715621956	4433944	MS967	SUPER	ss715621949	ss715621969	4414264	4475844	4.61081e-07	G/T	G	0.167268	4.74594e-05	T	No
62	15	ss715623038	7595822	1IL64	MLMM	ss715623037	ss715623039	7591569	7598331	7.49178e-08	T/C	C	0.459778	0.00247933	C	No
62	15	ss715623038	7595822	1IL64	BLINK	ss715623037	ss715623039	7591569	7598331	1.48095e-07	T/C	C	0.459778	0.00490105	C	No
62	15	ss715623038	7595822	1IL66	SUPER	ss715623037	ss715623039	7591569	7598331	2.44208e-07	T/C	T	0.35	2.15101e-06	C	No
63	15	ss715623192	9087229	1IL66	SUPER	ss715623190	ss715623193	9077472	9090050	3.40636e-08	G/A	G	0.0942982	3.71644e-07	A	No	Sat_124 [15]
64	15	ss715620316	11338016	1IL66	SUPER	ss715620315	ss715620317	11315300	11342488	4.91737e-20	C/T	C	0.141228	8.20153e-18	C	No
64	15	ss715620316	11338016	MS967	SUPER	ss715620314	ss715620317	11310181	11342488	1.94334e-07	C/T	C	0.0829576	2.61153e-05	T	No
65	15	ss715620318	11346515	1IL66	SUPER	ss715620317	ss715620321	11342488	11402455	9.25339e-20	T/G	T	0.145175	1.42354e-17	T	No
65	15	ss715620318	11346515	MS967	SUPER	ss715620317	ss715620321	11342488	11402455	1.49276e-06	T/G	T	0.0811542	0.000114297	G	No
66	15	ss715621929	43998247	1IL66	SUPER	ss715639198	ss715621931	43772952	44130923	1.52713e-11	G/A	G	0.142105	3.65936e-10	G	No
66	15	ss715621929	43998247	MS967	SUPER	ss715639198	ss715621931	43772952	44130923	2.33752e-07	G/A	G	0.0680794	2.89725e-05	G	No
67	16	ss715623567	1725360	1IL66	SUPER	ss715623564	ss715623569	1721140	1726943	4.52222e-10	C/T	C	0.460965	7.77337e-09	C	No	SHAT1-5 [17]
68	16	ss715624103	29425623	1IL66	SUPER	ss715624099	ss715624104	29411794	29427827	2.46115e-09	A/C	A	0.162719	3.55011e-08	C	No
68	16	ss715624103	29425623	MS967	SUPER	ss715624091	ss715624104	29350971	29427827	1.81041e-07	A/C	A	0.177187	2.47327e-05	C	No
69	16	ss715624106	29432970	1IL66	SUPER	ss715624104	ss715624108	29427827	29451934	4.4965e-08	G/A	G	0.15614	4.7594e-07	A	No
69	16	ss715624106	29432970	MS967	SUPER	ss715624104	ss715624108	29427827	29451934	2.22772e-07	G/A	G	0.162759	2.84284e-05	A	No
70	16	ss715624201	30009486	1IL66	SUPER	ss715624199	ss715624206	29940504	30058248	6.18974e-18	C/T	T	0.480263	6.18808e-16	T	Yes	Pdh1 [20]
71	16	ss715624318	30691477	MS967	SUPER	ss715624316	ss715624319	30680872	30699408	8.41877e-11	T/G	T	0.224977	2.13215e-07	G	No	B122_1 [10]
72	17	ss715628052	5652682	MS967	SUPER	ss715628050	ss715628053	5629436	5661793	3.23834e-07	T/C	T	0.195221	3.68924e-05	T	No	Satt135 [16]
73	17	ss715625940	12753633	1IL66	SUPER	ss715625938	ss715625943	12752062	12756219	5.05405e-09	A/G	A	0.135526	6.81377e-08	G	No
73	17	ss715625940	12753633	MS967	SUPER	ss715625939	ss715625942	12752711	12754607	1.10795e-06	A/G	A	0.464382	9.17167e-05	A	No
74	17	ss715625948	12759314	1IL66	SUPER	ss715625946	ss715625949	12757442	12762144	9.70343e-11	A/G	A	0.136404	1.93214e-09	G	No
74	17	ss715625948	12759314	MS967	SUPER	ss715625946	ss715625949	12757442	12762144	1.38761e-07	A/G	A	0.466637	2.05792e-05	A	No
75	17	ss715626077	13326687	1IL66	SUPER	ss715626075	ss715626091	13325226	13392503	2.6803e-07	G/A	G	0.329386	2.34065e-06	A	No
75	17	ss715626077	13326687	MS967	SUPER	ss715626076	ss715626078	13325868	13327406	2.46202e-08	G/A	G	0.159603	6.81173e-06	A	No
76	18	ss715632696	7869416	1IL66	SUPER	ss715632695	ss715632699	7862988	7903100	9.01752e-09	G/A	G	0.249123	1.14043e-07	A	No
76	18	ss715632696	7869416	MS967	SUPER	ss715632695	ss715632700	7862988	7908273	1.16937e-06	G/A	G	0.350766	9.57717e-05	G	No
77	18	ss715632794	8517919	1IL64	SUPER	ss715632791	ss715632795	8504254	8520229	2.43025e-10	C/T	C	0.0762829	5.74477e-07	T	No
77	18	ss715632794	8517919	1IL66	SUPER	ss715632791	ss715632796	8504254	8535793	2.54643e-12	C/T	C	0.0877193	7.30143e-11	T	No
78	18	ss715628474	10902721	1IL66	SUPER	ss715628470	ss715628483	10870971	10952758	4.49017e-10	A/C	A	0.190789	7.73011e-09	C	No
78	18	ss715628474	10902721	MS967	SUPER	ss715628472	ss715628476	10885588	10907237	8.33462e-10	A/C	A	0.382326	9.46238e-07	A	No
79	18	ss715629413	18028072	1IL66	SUPER	ss715629412	ss715629415	18013599	18059194	4.80429e-08	T/C	T	0.245614	5.03614e-07	C	No
79	18	ss715629413	18028072	MS967	SUPER	ss715629412	ss715629415	18013599	18059194	1.98133e-07	T/C	C	0.374662	2.64102e-05	C	No
80	19	ss715633661	3016624	1IL66	SUPER	ss715633641	ss715633668	2960221	3028444	2.45006e-08	T/C	T	0.273246	2.78023e-07	C	No	Satt238 [16]
81	19	ss715633692	3097913	1IL66	SUPER	ss715633685	ss715633722	3074506	3180152	2.35963e-08	C/T	C	0.306579	2.68575e-07	T	No
81	19	ss715633692	3097913	MS967	SUPER	ss715633685	ss715633695	3074506	3105287	7.21263e-07	C/T	C	0.376014	6.61473e-05	C	No
82	19	ss715634837	39581073	1IL64	SUPER	ss715634834	ss715634841	39563987	39616644	1.39812e-10	A/G	A	0.148405	5.74477e-07	A	No	Sct_010 [16]
83	19	ss715635382	44825971	1IL64	SUPER	ss715635381	ss715635383	44825539	44839696	1.38078e-06	A/G	A	0.143551	0.00041167	A	No
83	19	ss715635382	44825971	1IL66	SUPER	ss715635373	ss715635388	44770356	44862586	6.58593e-07	A/G	A	0.431579	5.23318e-06	A	No
84	20	ss715636770	1657987	1IL66	SUPER	ss715636759	ss715636771	1632620	1658893	1.02077e-06	A/C	A	0.176754	7.75263e-06	A	No	Satt571 [16]
85	20	ss715636941	2132426	1IL66	SUPER	ss715636939	ss715636988	2126398	2292167	3.18384e-13	G/A	A	0.495175	1.11504e-11	A	No
85	20	ss715636941	2132426	MS967	SUPER	ss715636939	ss715636945	2126398	2148735	9.70309e-08	G/A	G	0.425158	1.63115e-05	A	No
86	20	ss715637668	36235283	1IL64	SUPER	ss715637665	ss715637675	36202867	36310248	6.56976e-07	G/T	T	0.235784	0.000224144	T	No
86	20	ss715637668	36235283	MS967	SUPER	ss715637666	ss715637669	36204463	36242932	9.71043e-08	G/T	G	0.31605	1.63115e-05	G	No
