# Supplementary material for: Genome-wide association and selection studies for pod dehiscence resistance in the USDA soybean germplasm collection
Source: PLoS One. 2025 Mar 28;20(3):e0318815. doi: 10.1371/journal.pone.0318815 (PMC11952757; doi:10.1371/journal.pone.0318815)
Supplement: S5 Table — All RIL population studies provided limited information about the CIs of QTL positions. The 95% CIs of QTL positions were estimated using the following equation: 95% CI for a RIL population = 163 / (N × R2) (R2: phenotypic variance explained by a QTL and N: population size) [64]. The positions and 95% CIs of all QTLs were projected onto the Consensus 4.0 genetic map for QTL confirmation. Therefore, left and right flanking makers covering 95% CIs were determined based on the Consensus 4.0 genetic map. NA stands for “not available.” (XLSX) [file pone.0318815.s010.xlsx]

## Sheet: S5 Table
Chromosome	QTL	Physical position (bp)	QTL position (cM) in each genetic map	QTL method	Population type	Population	Population size	Mapping function	Total genetic map length (cM)	Total marker	Average map distance between any consecutive pair of markers (cM)	P-value	R2	95% CI of a QTL position		95% CI of a QTL position		Reference
														Left flanking SNP	Right flanking SNP	Left flanking SNP position (bp)	Right flanking SNP position (bp)
2	Satt296	13335767 - 13335951	61.4	Single maker analysis	RIL	Keunolkong × Iksan 10	115	Haldane	1590	99	NA	0.0058	0.0676	ss107913650	ss107914344	10313041	38621062	Kang et al., 2009 [16]
13	Satt335	32721481 - 32721640	NA	Single maker analysis	RIL	Keunolkong × Iksan 10	115	Haldane	1590	99	NA	0.025	0.0469	ss107912810	ss107918333	27196631	37707861	Kang et al., 2009 [16]
14	Satt577	675214 - 675331	NA	Single maker analysis	RIL	Keunolkong × Sinpaldalkong	117	Haldane	1890	108	17.2	0.0273	0.0428	ss107914645	ss107916822	103052	4395242	Kang et al., 2009 [16]
15	Sat_124	10562906 - 10562976	47.8	Composite interval mapping	RIL	Tokei 780 × Hidaka 4	96	Kosambi	2383	282	8.5	0.002	0.096	ss107913472	ss107913017	8304621	11819176	Liu et al., 2007 [15]
16	B122_1	30658650 - 30660150	28.2	Single maker analysis	RIL	Young × PI 416937	120	Kosambi	NA	155	NA	0.0001	0.444	ss107927390	ss107920133	30519426	30763990	Bailey et al., 1997 [10]
17	Satt135	5891979 - 5892176	NA	Single maker analysis	RIL	Keunolkong × Sinpaldalkong	117	Haldane	1890	108	17.2	0.0278	0.0417	ss107912610	ss107912878	1779817	8717116	Kang et al., 2009 [16]
19	Satt238	2892624 - 2892795	17.3	Single maker analysis	RIL	Keunolkong × Iksan 10	115	Haldane	1590	99	NA	0.0005	0.1042	ss107930553	ss107916783	3007361	32182683	Kang et al., 2009 [16]
19	Sct_010	41380304 - 41380452	79.4	Single maker analysis	RIL	Keunolkong × Sinpaldalkong	117	Haldane	1890	108	17.2	0.0434	0.0369	ss107916147	ss107926789	36578790	45827523	Kang et al., 2009 [16]
20	Satt571	1287393 - 1287548	NA	Single maker analysis	RIL	Keunolkong × Sinpaldalkong	117	Haldane	1890	108	17.2	0.0462	0.0344	ss107930146	ss107914381	248424	33749046	Kang et al., 2009 [16]
