# Supplementary material for: Genome-wide association and selection studies for pod dehiscence resistance in the USDA soybean germplasm collection
Source: PLoS One. 2025 Mar 28;20(3):e0318815. doi: 10.1371/journal.pone.0318815 (PMC11952757; doi:10.1371/journal.pone.0318815)
Supplement: S6 Table — A. thaliana genes homologous to soybean candidate genes were included in the table. No soybean candidate genes for 8 QTLs on chromosomes 4, 7, 8, 13, 17, and 20 were found. NA stands for “not available.” (XLSX) [file pone.0318815.s011.xlsx]

## Sheet: S6 Table
QTL number	Chromosome	QTL	QTL position	Soybean candidate gene within the 95% CI of a QTL position	A. thaliana gene homologous to a soybean candiate gene	A. thaliana gene description in TAIR
1	1	ss715579431	43546615	Glyma.01G126300	AT3G51690.1	PIF1 helicase
				Glyma.01G126500	AT5G01660.1	DCD domain
				Glyma.01G126600	AT5G49040.1	Disease resistance-responsive (dirigent-like protein) family protein
				Glyma.01G126700	AT3G13660.1	Disease resistance-responsive (dirigent-like protein) family protein
				Glyma.01G126800	AT3G14470.1	NB-ARC domain-containing disease resistance protein
2	1	ss715579443	43812689	Glyma.01G127100	AT5G49040.1	Disease resistance-responsive (dirigent-like protein) family protein
				Glyma.01G127200	AT1G58170.1	Disease resistance-responsive (dirigent-like protein) family protein
3	1	ss715580083	51054691	Glyma.01G173600	AT5G03260.1	Laccase 11
4	1	ss715580084	51057198	Glyma.01G173600	AT5G03260.1	Laccase 11
5	1	ss715580088	51076574	Glyma.01G173700	AT2G18280.1	Tubby like protein 2
				Glyma.01G173800	AT1G24330.1	ARM repeat superfamily protein
6	1	ss715580210	52203006	Glyma.01G186600	AT5G67050.1	Alpha/beta-Hydrolases superfamily protein
				Glyma.01G186700	AT3G50330.1	Basic helix-loop-helix (bHLH) DNA-binding superfamily protein
				Glyma.01G186800	AT5G67070.1	Ralf-like 34
7	2	ss715581067	12360335	Glyma.02G123700	AT2G03890.1	Phosphoinositide 4-kinase gamma 7
8	2	ss715581242	14237462	Glyma.02G137700	AT3G59660.1	C2 or GRAM domain-containing protein
9	2	ss715583303	46530067	Glyma.02G282600	AT5G08560.1	WD-40 repeat family protein
				Glyma.02G282700	AT2G30800.1	Helicase in vascular tissue and tapetum
				Glyma.02G282800	AT5G50440.1	Membrin 12
				Glyma.02G282900	AT2G38300.1	MYB-like HTH transcriptional regulator family protein
				Glyma.02G283000	AT1G31300.1	TRAM
				Glyma.02G283200	AT5G23150.1	Tudor/PWWP/MBT domain-containing protein
				Glyma.02G283300	AT5G45110.1	NPR1-like protein 3
				Glyma.02G283400	AT5G17230.1	Phytoene synthase
				Glyma.02G283500	AT5G16410.1	HXXXD-type acyl-transferase family protein
10	2	ss715583442	47611811	Glyma.02G298500	AT3G13080.1	Multidrug resistance-associated protein 3
				Glyma.02G298600	AT3G44250.1	Cytochrome P450
				Glyma.02G298900	AT3G06920.1	Tetratricopeptide repeat (TPR)-like superfamily protein
				Glyma.02G299000	AT3G27430.1	N-terminal nucleophile aminohydrolases (Ntn hydrolases) superfamily protein
				Glyma.02G299100	AT3G13110.1	Serine acetyltransferase 2
				Glyma.02G299200	AT5G55590.1	Pectin lyase-like superfamily protein
11	3	ss715584417	1280334	Glyma.03G012300	AT3G08000.1	RNA-binding (RRM/RBD/RNP motifs) family protein
				Glyma.03G012400	AT2G31460.1	B3 domain protein
				Glyma.03G012500	AT3G19280.1	Fucosyltransferase 11
				Glyma.03G012600	AT4G11610.1	C2 calcium/lipid-binding plant phosphoribosyltransferase family protein
12	3	ss715584823	2322769	Glyma.03G022300	AT2G45440.1	Dihydrodipicolinate synthase
13	3	ss715585128	3171766	Glyma.03G029000	AT2G45220.1	Plant invertase/pectin methylesterase inhibitor superfamily
14	3	ss715585434	34308096	Glyma.03G128400	AT1G78160.1	Pumilio (APUM) protein
15	4	ss715587175	15988826	Glyma.04G123600	AT1G31810.1	Formin Homology 14
				Glyma.04G123700	AT5G45380.1	Urea-proton symporter
				Glyma.04G123800	AT3G22360.1	Alternative oxidase 1B
				Glyma.04G123900	AT3G23640.1	Heteroglycan glucosidase
16	4	ss715588266	46013224	NA	NA	NA
17	4	ss715588460	47296603	Glyma.04G200200	AT1G28110.1	Serine carboxypeptidase-like 45
				Glyma.04G200300	AT5G23720.1	Dual specificity protein phosphatase family protein
				Glyma.04G200400	AT5G50920.1	CLPC homologue 1
				Glyma.04G200600	AT5G62000.1	Auxin response factor 2
18	4	ss715588468	47320479	Glyma.04G200200	AT1G28110.1	Serine carboxypeptidase-like 45
				Glyma.04G200300	AT5G23720.1	Dual specificity protein phosphatase family protein
				Glyma.04G200400	AT5G50920.1	CLPC homologue 1
				Glyma.04G200500	AT3G26744.1	Basic helix-loop-helix (bHLH) DNA-binding superfamily protein
				Glyma.04G200600	AT5G62000.1	Auxin response factor 2
19	4	ss715589030	52205833	Glyma.04G254900	AT4G09140.1	MUTL-homologue 1
				Glyma.04G255000	AT1G22510.1	RING/U-box protein
				Glyma.04G255100	AT1G62020.1	Coatomer
				Glyma.04G255200	AT1G71680.1	Transmembrane amino acid transporter family protein
				Glyma.04G255500	AT1G71691.1	GDSL-like Lipase/Acylhydrolase superfamily protein
				Glyma.04G255700	AT1G60900.1	U2 snRNP auxilliary factor
				Glyma.04G255800	AT1G09610.1	Glucuronoxylan 4-O-methyltransferase-like protein
				Glyma.04G255900	AT4G10000.1	Thioredoxin family protein
				Glyma.04G256000	AT1G22800.1	S-adenosyl-L-methionine-dependent methyltransferases superfamily protein
				Glyma.04G256300	AT1G22540.1	Major facilitator superfamily protein
				Glyma.04G256500	AT1G35420.1	Alpha/beta-Hydrolases superfamily protein
20	5	ss715592446	2376462	Glyma.05G027400	AT3G47620.1	Teosinte branched
				Glyma.05G027600	AT3G47640.1	Basic helix-loop-helix (bHLH) DNA-binding superfamily protein
				Glyma.05G027700	AT1G74520.1	HVA22 homologue A
				Glyma.05G027800	AT5G15550.1	Transducin/WD40 repeat-like superfamily protein
				Glyma.05G028000	AT5G39850.1	Ribosomal protein S4
				Glyma.05G028200	AT1G14330.1	Galactose oxidase/kelch repeat superfamily protein
				Glyma.05G028300	AT2G02800.1	Protein kinase 2B
				Glyma.05G028400	AT3G47800.1	Galactose mutarotase-like superfamily protein
				Glyma.05G028500	AT3G47780.1	ABC2 homolog 6
21	5	ss715590388	28811550	Glyma.05G108700	AT4G29230.1	NAC domain containing protein 75
				Glyma.05G108800	AT3G49720.1	Cotton Golgi-related 2
22	5	ss715591071	34889184	Glyma.05G155900	AT5G13010.1	RNA helicase family protein
				Glyma.05G156000	AT3G13560.1	O-Glycosyl hydrolases family 17 protein
				Glyma.05G156100	AT5G46430.1	Ribosomal protein L32e
				Glyma.05G156200	AT4G08810.1	Calcium ion binding protein
				Glyma.05G156300	AT4G25650.1	ACD1-like protein
				Glyma.05G156400	AT4G38500.1	Sept9 (DUF616) protein
23	6	ss715594993	48176657	Glyma.06G293000	AT3G26490.1	Phototropic-responsive NPH3 family protein
				Glyma.06G293100	AT5G17190.1	B-cell receptor-associated-like protein
				Glyma.06G293200	AT5G35660.1	Glycine-rich protein family
24	6	ss715594931	48746107	Glyma.06G298600	AT4G10270.1	Wound-responsive family protein
25	7	ss715598070	4237522	Glyma.07G049800	AT1G19260.1	TTF-type zinc finger protein with HAT dimerisation domain
				Glyma.07G049900	AT1G32900.1	UDP-Glycosyltransferase superfamily protein
26	7	ss715596809	21851101	Glyma.07G163900	AT5G31412.1	hAT transposon superfamily protein
				Glyma.07G164000	AT2G15900.1	Phox-associated domain
				Glyma.07G164300	AT1G49490.1	Leucine-rich repeat/extensin 9
27	7	ss715597464	36671792	Glyma.07G198100	AT1G28270.1	Ralf-like 4
28	7	ss715597472	36740564	NA	NA	NA
29	8	ss715600389	19845741	NA	NA	NA
30	8	ss715601532	36117419	Glyma.08G273600	AT5G65660.1	Hydroxyproline-rich glycoprotein family protein
31	9	ss715605375	723777	Glyma.09G008900	AT4G05530.1	Indole-3-butyric acid response 1
				Glyma.09G009000	AT4G22290.1	Ubiquitin-specific protease family C19-related protein
				Glyma.09G009100	AT1G62400.1	Protein kinase superfamily protein
32	9	ss715603177	18356258	Glyma.09G100500	AT4G21530.1	Transducin/WD40 repeat-like superfamily protein
				Glyma.09G101000	AT4G27070.1	Tryptophan synthase beta-subunit 2
				Glyma.09G101100	AT3G28080.1	Nodulin MtN21-like transporter family protein
				Glyma.09G101200	AT3G20550.1	SMAD/FHA domain-containing protein
				Glyma.09G101300	AT1G06470.1	Nucleotide/sugar transporter family protein
				Glyma.09G101400	AT1G50910.1	Hypothetical protein;(source:Araport11)
				Glyma.09G101700	AT4G16630.1	DEA(D/H)-box RNA helicase family protein
33	9	ss715603203	18988655	Glyma.09G102900	AT2G41900.1	CCCH-type zinc finger protein with ARM repeat domain
				Glyma.09G103000	AT5G05170.1	Cellulose synthase family protein
				Glyma.09G103100	AT5G42470.1	BRCA1-A complex subunit BRE-like protein
				Glyma.09G103200	AT2G44140.1	Peptidase family C54 protein
				Glyma.09G103300	AT3G58470.1	Nucleic acid binding
34	9	ss715603377	27622259	Glyma.09G116300	AT1G25390.1	Protein kinase superfamily protein
				Glyma.09G116400	AT1G76890.2	Duplicated homeodomain-like superfamily protein
				Glyma.09G116600	AT2G18465.1	Chaperone DnaJ-domain superfamily protein
				Glyma.09G116900	AT1G25380.1	NAD+ transporter 2
				Glyma.09G117000	AT5G27600.1	Long-chain acyl-CoA synthetase 7
				Glyma.09G117100	AT1G70790.1	Calcium-dependent lipid-binding (CaLB domain) family protein
				Glyma.09G117200	AT4G01580.1	AP2/B3-like transcriptional factor family protein
				Glyma.09G117300	AT5G61830.1	NAD(P)-binding Rossmann-fold superfamily protein
				Glyma.09G117400	AT1G75130.1	Member of CYP721A
				Glyma.09G117500	AT5G66510.1	Gamma carbonic anhydrase 3
				Glyma.09G117600	AT1G30110.1	Nudix hydrolase homolog 25
				Glyma.09G117700	AT3G16560.1	Protein phosphatase 2C family protein
				Glyma.09G117800	AT2G01440.1	DEAD/DEAH box RNA helicase family protein
				Glyma.09G117900	AT1G23080.1	Auxin efflux carrier family protein
				Glyma.09G118300	AT3G18220.1	Phosphatidic acid phosphatase (PAP2) family protein
35	9	ss715604557	45244316	Glyma.09G228200	AT3G21640.1	FKBP-type peptidyl-prolyl cis-trans isomerase family protein
				Glyma.09G228300	AT5G21080.1	EFOP1
				Glyma.09G228400	AT3G52080.1	Cation/hydrogen exchanger 28
				Glyma.09G228500	AT3G52090.1	DNA-directed RNA polymerase
36	9	ss715604636	45964025	Glyma.09G237900	AT5G15250.1	FTSH protease 6
				Glyma.09G238000	AT3G28960.1	Transmembrane amino acid transporter family protein
37	10	ss715608104	4982933	Glyma.10G054600	AT5G03420.1	Protein targeting to starch 3
				Glyma.10G054700	AT2G36890.1	Regulator of axillary meristems 2
				Glyma.10G054800	AT1G21090.1	Cupredoxin superfamily protein
38	10	ss715608238	5230516	Glyma.10G057300	AT2G36990.1	RNApolymerase sigma-subunit F
				Glyma.10G057400	AT1G35560.1	TCP family transcription factor
				Glyma.10G057500	AT5G03330.1	Cysteine proteinases superfamily protein
				Glyma.10G057600	AT3G09830.1	Protein kinase superfamily protein
				Glyma.10G057700	AT5G60740.1	ABC transporter family protein
				Glyma.10G057800	AT1G72650.1	TRF-like 6
				Glyma.10G057900	AT2G37030.1	SAUR-like auxin-responsive protein family
				Glyma.10G058000	AT5G03300.1	Adenosine kinase 2
39	10	ss715605554	12328610	Glyma.10G090200	AT5G33406.1	hAT dimerisation domain-containing protein / transposase-related
				Glyma.10G090500	AT5G13710.1	Sterol methyltransferase 1
				Glyma.10G090600	AT4G12290.1	Copper amine oxidase family protein
				Glyma.10G090700	AT5G13700.1	Polyamine oxidase 1
				Glyma.10G090800	AT3G19020.1	Leucine-rich repeat (LRR) family protein
				Glyma.10G090900	AT3G51690.1	PIF1 helicase
				Glyma.10G091000	AT5G13690.1	Alpha-N-acetylglucosaminidase family / NAGLU family
40	10	ss715606969	40588938	Glyma.10G172200	AT1G32900.1	UDP-Glycosyltransferase superfamily protein
				Glyma.10G172300	AT1G32860.1	Glycosyl hydrolase superfamily protein
41	10	ss715607935	49181823	Glyma.10G269400	AT1G68190.1	B-box zinc finger family protein
				Glyma.10G269500	AT1G68185.1	Ubiquitin-like superfamily protein
				Glyma.10G269600	AT5G17880.1	Disease resistance protein (TIR-NBS-LRR class)
				Glyma.10G269700	AT2G01170.1	Bidirectional amino acid transporter 1
42	11	ss715609214	24949639	Glyma.11G182100	AT2G27385.1	Pollen Ole e 1 allergen and extensin family protein
				Glyma.11G182200	AT5G60680.1	Transcription initiation factor TFIID subunit
43	11	ss715610565	34079380	Glyma.11G248200	AT1G27850.1	Proline-rich protein 5
				Glyma.11G248300	AT1G24350.1	Acid phosphatase/vanadium-dependent haloperoxidase-related protein
				Glyma.11G248400	AT1G24340.1	FAD/NAD(P)-binding oxidoreductase family protein
				Glyma.11G248500	AT1G67580.1	Protein kinase superfamily protein
44	11	ss715610559	34103789	Glyma.11G248600	AT1G67570.1	Zinc finger CONSTANS-like protein
45	11	ss715610541	34234546	Glyma.11G250700	AT5G43260.1	Chaperone protein DnaJ-like protein
				Glyma.11G250800	AT1G11780.1	Oxidoreductase
				Glyma.11G251000	AT1G27930.1	Glucuronoxylan 4-O-methyltransferase 1-like protein
46	11	ss715610538	34256944	Glyma.11G250700	AT5G43260.1	Chaperone protein dnaJ-like protein
				Glyma.11G250800	AT1G11780.1	Oxidoreductase
				Glyma.11G251000	AT1G27930.1	Glucuronoxylan 4-O-methyltransferase 1-like protein
47	11	ss715610535	34262263	Glyma.11G251100	AT1G27950.1	Glycosylphosphatidylinositol-anchored lipid protein transfer 1
48	12	ss715612572	35484798	Glyma.12G192200	AT2G32520.1	Alpha/beta-Hydrolases superfamily protein
				Glyma.12G192300	AT5G03795.1	Exostosin family protein
				Glyma.12G192400	AT1G62290.1	Saposin-like aspartyl protease family protein
				Glyma.12G192500	AT2G32510.1	Mitogen-activated protein kinase kinase kinase 17
				Glyma.12G192600	AT5G42570.1	B-cell receptor-associated 31-like
				Glyma.12G192700	AT1G05120.1	Helicase protein with RING/U-box domain-containing protein
				Glyma.12G192800	AT4G22010.1	SKU5 similar 4
				Glyma.12G193000	AT1G11790.1	Arogenate dehydratase 1
				Glyma.12G193300	AT2G32460.1	MYB domain protein 101
				Glyma.12G193400	AT5G16960.1	Zinc-binding dehydrogenase family protein
				Glyma.12G193500	AT5G16990.1	Zinc-binding dehydrogenase family protein
				Glyma.12G193600	AT2G32430.1	Galactosyltransferase family protein
49	13	ss715613971	8314550	Glyma.13G028800	AT3G63470.1	Serine carboxypeptidase-like 40
50	13	ss715617058	14757057	Glyma.13G051100	AT5G38820.1	Putative amino acid transporter
51	13	ss715617051	14776861	Glyma.13G051300	AT4G18070.1	Suppressor
52	13	ss715616944	15260569	NA	NA	NA
53	13	ss715614823	29566710	Glyma.13G182400	AT3G07140.1	GPI transamidase component Gpi16 subunit family protein
				Glyma.13G182500	AT1G61040.1	Plus-3 domain-containing protein
				Glyma.13G182600	AT4G21660.1	Proline-rich spliceosome-associated (PSP) family protein
				Glyma.13G182700	AT1G28310.1	Dof-type zinc finger DNA-binding family protein
				Glyma.13G182800	AT1G61065.1	1,3-beta-glucan synthase component
				Glyma.13G182900	AT2G46470.1	Inner membrane protein OXA1-like
54	13	ss715615326	32694952	Glyma.13G213400	AT5G18830.1	Squamosa promoter binding protein-like 7
55	13	ss715615465	34008029	Glyma.13G226800	AT1G66390.1	MYB domain protein 90
				Glyma.13G227000	AT3G62470.1	Pentatricopeptide repeat (PPR) superfamily protein
				Glyma.13G227100	AT5G19790.1	Ethylene response factor subfamily B-6
				Glyma.13G227200	AT3G18140.1	Transducin/WD40 repeat-like superfamily protein
				Glyma.13G227500	AT4G15160.1	Bifunctional inhibitor/lipid-transfer protein/seed storage 2S albumin superfamily protein
				Glyma.13G227600	AT1G33050.1	Hypothetical protein
				Glyma.13G227700	AT4G18760.1	Receptor like protein 51
				Glyma.13G227800	AT2G33170.1	Leucine-rich repeat receptor-like protein kinase family protein
56	13	ss715615642	35645560	Glyma.13G248100	AT1G28120.1	Deubiquitinase with preference towards M1 and K48 linkages.
				Glyma.13G248200	AT4G27280.1	Calcium-binding EF-hand family protein
				Glyma.13G248300	AT4G23320.1	Cysteine-rich receptor-like protein kinase
57	13	ss715615924	37496282	NA	NA	NA
58	14	ss715620013	849581	Glyma.14G011100	AT3G44730.1	Kinesin-like protein 1
59	14	ss715619395	47437728	Glyma.14G208500	AT5G37020.1	Auxin response factor 8
				Glyma.14G208600	AT2G40510.1	Ribosomal protein S26e family protein
				Glyma.14G208700	AT1G65810.1	P-loop containing nucleoside triphosphate hydrolases superfamily protein
60	15	ss715621953	4425676	Glyma.15G057100	AT3G12587.1	Oligosaccaryltransferase
				Glyma.15G057300	AT4G38080.1	Hydroxyproline-rich glycoprotein family protein
				Glyma.15G057600	AT1G03060.1	Beige/BEACH domain
				Glyma.15G057700	AT4G33580.1	Beta carbonic anhydrase 5
				Glyma.15G057800	AT5G64360.1	Chaperone DnaJ-domain superfamily protein
61	15	ss715621956	4433944	Glyma.15G057100	AT3G12587.1	Oligosaccaryltransferase
				Glyma.15G057300	AT4G38080.1	Hydroxyproline-rich glycoprotein family protein
				Glyma.15G057600	AT1G03060.1	Beige/BEACH domain
				Glyma.15G057700	AT4G33580.1	Beta carbonic anhydrase 5
				Glyma.15G057800	AT5G64360.1	Chaperone DnaJ-domain superfamily protein
62	15	ss715623038	7595822	Glyma.15G097800	AT3G20020.1	Arginine methyltransferases 6
63	15	ss715623192	9087229	Glyma.15G115400	AT5G47540.1	Mo25 family protein
64	15	ss715620316	11338016	Glyma.15G139000	AT5G49520.1	WRKY DNA-binding protein 48
				Glyma.15G139100	AT5G49510.1	Prefoldin 3
65	15	ss715620318	11346515	Glyma.15G139200	AT3G17100.1	Sequence-specific DNA binding transcription factors
				Glyma.15G139500	AT3G17090.1	Protein phosphatase 2C family protein
				Glyma.15G139600	AT4G16230.1	GDSL-motif esterase/acyltransferase/lipase
66	15	ss715621929	43998247	Glyma.15G233000	AT5G13530.1	A RING E3 ligase
				Glyma.15G233100	AT3G14470.1	NB-ARC domain-containing disease resistance protein
				Glyma.15G233200	AT3G14460.1	LRR and NB-ARC domains-containing disease resistance protein
				Glyma.15G233300	AT1G55020.1	Lipoxygenase 1
				Glyma.15G233700	AT3G12600.1	Nudix hydrolase homolog 16
				Glyma.15G233900	AT2G24190.1	NAD(P)-binding Rossmann-fold superfamily protein
				Glyma.15G234100	AT3G54390.1	Sequence-specific DNA binding transcription factor
				Glyma.15G234200	AT1G08315.1	ARM repeat superfamily protein
				Glyma.15G234300	AT5G07030.1	Eukaryotic aspartyl protease family protein
				Glyma.15G234600	AT5G04020.1	Calmodulin binding protein
67	16	ss715623567	1725360	Glyma.16G019400	AT2G46770.1	NAC transcription factor NST1
68	16	ss715624103	29425623	Glyma.16G136400	AT1G73020.1	Anoctamin-like protein
				Glyma.16G136500	AT5G53230.1	Hypothetical protein
				Glyma.16G136600	AT1G72890.1	Disease resistance protein (TIR-NBS class)
				Glyma.16G136700	AT1G60170.1	Pre-mRNA processing ribonucleoprotein binding region-containing protein
				Glyma.16G136800	AT3G05680.1	Embryo defective 2016
				Glyma.16G136900	AT5G18360.1	Disease resistance protein (TIR-NBS-LRR class) family
				Glyma.16G137000	AT3G09370.1	C-MYB-like transcription factor (MYB3R3) mRNA
69	16	ss715624106	29432970	Glyma.16G137300	AT1G63750.1	Disease resistance protein (TIR-NBS-LRR class) family
				Glyma.16G137500	AT4G36520.1	Chaperone DnaJ-domain superfamily protein
70	16	ss715624201	30009486	Glyma.16G141400	AT5G44500.1	Small nuclear ribonucleoprotein family protein
				Glyma.16G141500	AT4G36730.1	G-box binding factor 1
				Glyma.16G141600	AT2G29960.1	Cyclophilin 5
				Glyma.16G141700	AT1G34550.1	Transmembrane protein
				Glyma.16G141800	AT2G18630.1	Transmembrane protein
				Glyma.16G141900	AT5G58930.1	Hypothetical protein
				Glyma.16G142100	AT5G66650.1	Chloroplast localized mitochondrial calcium uniporter
71	16	ss715624318	30691477	Glyma.16G145900	AT1G80920.1	Chaperone DnaJ-domain superfamily protein
				Glyma.16G146000	AT1G48160.1	Signal recognition particle 19 kDa protein
				Glyma.16G146100	AT4G29540.1	Bacterial transferase hexapeptide repeat-containing protein
72	17	ss715628052	5652682	Glyma.17G072000	AT4G30710.1	QWRF motif protein
				Glyma.17G072100	AT4G30700.1	Pentatricopeptide repeat (PPR) superfamily protein
				Glyma.17G072200	AT5G17420.1	Cellulose synthase family protein
				Glyma.17G072300	AT2G24060.1	Translation initiation factor 3 protein
73	17	ss715625940	12753633	NA	NA	NA
74	17	ss715625948	12759314	NA	NA	NA
75	17	ss715626077	13326687	Glyma.17G156500	AT5G54160.1	O-methyltransferase 1
				Glyma.17G156900	AT4G14960.1	Tubulin/FtsZ family protein
				Glyma.17G157000	AT4G37830.1	Cytochrome c oxidase-like protein
				Glyma.17G157100	AT2G22795.1	Hypothetical protein
				Glyma.17G157200	AT4G37810.1	Memmber of the EPF/EPFL gene family
76	18	ss715632696	7869416	Glyma.18G081500	AT5G55560.1	Protein kinase superfamily protein
				Glyma.18G081600	AT3G53240.1	Receptor like protein 45
77	18	ss715632794	8517919	Glyma.18G086000	AT5G55390.1	Enhanced downy mildew 2
				Glyma.18G086100	ATCG01280.1	Chloroplast Ycf2
				Glyma.18G086200	AT3G14470.1	NB-ARC domain-containing disease resistance protein
78	18	ss715628474	10902721	Glyma.18G102500	AT1G06470.1	Nucleotide/sugar transporter family protein
				Glyma.18G102600	AT1G74240.1	Mitochondrial substrate carrier family protein
				Glyma.18G102700	AT5G54800.1	Glucose 6-phosphate/phosphate translocator 1
				Glyma.18G102800	AT5G54810.1	Tryptophan synthase beta-subunit 1
79	18	ss715629413	18028072	Glyma.18G130200	AT1G14720.1	Xyloglucan endotransglucosylase/hydrolase 28
				Glyma.18G130300	AT1G24190.1	AtERF7-mediated transcriptional repression
80	19	ss715633661	3016624	Glyma.19G024700	AT5G15310.1	MYB domain protein 16
81	19	ss715633692	3097913	Glyma.19G024900	AT5G22140.1	FAD/NAD(P)-binding oxidoreductase family protein
				Glyma.19G025000	AT1G66380.1	MYB domain protein 114
				Glyma.19G025100	AT1G05675.1	UDP-Glycosyltransferase superfamily protein
82	19	ss715634837	39581073	Glyma.19G134600	AT5G03990.1	FK506-binding-like protein
				Glyma.19G134700	AT3G57240.1	Glycosyl hydrolase family 17
				Glyma.19G134900	AT3G10140.1	RECA homolog 3
				Glyma.19G135000	AT3G57280.1	Transmembrane proteins 14C
83	19	ss715635382	44825971	Glyma.19G190100	AT3G52990.1	Pyruvate kinase family protein
				Glyma.19G190200	AT2G36570.1	Leucine-rich repeat protein kinase family protein
				Glyma.19G190300	AT5G04550.1	Type-1 restriction enzyme mjaxp r protein
				Glyma.19G190500	AT2G36540.1	Haloacid dehalogenase-like hydrolase (HAD) superfamily protein
				Glyma.19G190600	AT5G03760.1	Nucleotide-diphospho-sugar transferases superfamily protein
				Glyma.19G190700	AT5G39710.1	Tetratricopeptide repeat (TPR)-like superfamily protein
				Glyma.19G190800	AT3G52960.1	Thioredoxin superfamily protein
				Glyma.19G190900	AT2G36530.1	Enolase
				Glyma.19G191000	AT3G44750.1	Histone deacetylase 3
				Glyma.19G191100	AT1G27650.1	U2 snRNP auxiliary factor small subunit
84	20	ss715636770	1657987	NA	NA	NA
85	20	ss715636941	2132426	Glyma.20G020600	AT5G45040.1	Cytochrome c
				Glyma.20G020700	AT4G32285.1	ENTH/ANTH/VHS superfamily protein
				Glyma.20G020800	AT4G19860.1	Alpha/beta-Hydrolases superfamily protein
				Glyma.20G020900	AT4G19850.1	Lectin-related
				Glyma.20G021400	AT1G51980.1	Insulinase (Peptidase family M16) protein
				Glyma.20G021600	AT1G20860.1	Pht1 family of phosphate transporter
				Glyma.20G021700	AT1G10180.1	Exocyst complex component 84C
				Glyma.20G021900	AT5G37340.1	ZPR1 zinc-finger domain protein
				Glyma.20G022000	AT1G17820.1	Putative integral membrane protein conserved region
				Glyma.20G022200	AT2G33120.1	Synaptobrevin-related protein 1
86	20	ss715637668	36235283	Glyma.20G119300	AT1G25390.1	Protein kinase superfamily protein
				Glyma.20G119400	AT1G25390.1	Protein kinase superfamily protein
				Glyma.20G119500	AT2G04020.1	GDSL-motif esterase/acyltransferase/lipase
				Glyma.20G119800	AT5G38950.1	RmlC-like cupins superfamily protein
