# Supplementary material for: Genome-wide association and selection studies for pod dehiscence resistance in the USDA soybean germplasm collection
Source: PLoS One. 2025 Mar 28;20(3):e0318815. doi: 10.1371/journal.pone.0318815 (PMC11952757; doi:10.1371/journal.pone.0318815)
Supplement: S7 Table — (XLSX) [file pone.0318815.s012.xlsx]

## Sheet: S7 Table
Chromosome	QTL	QTL position	Alleles	1IL64	1IL66	MN0102	MS967
1	ss715579431	43546615	G/A	G	G	A	A
1	ss715579443	43812689	G/A	G	G	A	A
1	ss715580083	51054691	T/G	T	G	G	G
1	ss715580084	51057198	C/A	C	A	A	A
1	ss715580088	51076574	G/T	G	T	T	T
1	ss715580210	52203006	C/T	T	C	T	T
2	ss715581067	12360335	A/G	G	G	A	A
2	ss715581242	14237462	G/A	G	G	A	G
2	ss715583303	46530067	A/G	G	G	G	A
2	ss715583442	47611811	C/T	T	T	C	C
3	ss715584417	1280334	A/C	A	A	A	A
3	ss715584823	2322769	A/G	G	G	G	A
3	ss715585128	3171766	T/C	C	C	T	T
3	ss715585434	34308096	G/A	A	G	G	G
4	ss715587175	15988826	T/C	T	T	T	T
4	ss715588266	46013224	G/A	G	G	G	G
4	ss715588460	47296603	C/A	C	C	C	C
4	ss715588468	47320479	T/C	C	C	C	C
4	ss715589030	52205833	T/G	T	T	T	T
5	ss715592446	2376462	C/A	A	A	C	C
5	ss715590388	28811550	A/G	G	G	G	G
5	ss715591071	34889184	T/C	T	T	T	T
6	ss715594993	48176657	T/C	C	C	T	T
6	ss715594931	48746107	C/T	T	T	T	T
7	ss715598070	4237522	A/C	A	A	A	A
7	ss715596809	21851101	G/A	G	G	G	A
7	ss715597464	36671792	C/T	C	C	C	T
7	ss715597472	36740564	T/C	T	T	T	C
8	ss715600389	19845741	G/A	G	G	G	G
8	ss715601532	36117419	G/T	G	G	G	G
9	ss715605375	723777	A/G	G	G	G	G
9	ss715603177	18356258	A/G	G	G	A	A
9	ss715603203	18988655	A/G	A	G	A	A
9	ss715603377	27622259	A/G	G	G	A	G
9	ss715604557	45244316	C/T	C	C	C	C
9	ss715604636	45964025	T/G	G	G	T	T
10	ss715608104	4982933	C/T	C	C	C	C
10	ss715608238	5230516	A/C	A	A	A	C
10	ss715605554	12328610	C/A	A	A	A	C
10	ss715606969	40588938	C/T	T	T	C	C
10	ss715607935	49181823	C/A	A	A	A	A
11	ss715609214	24949639	A/G	A	G	A	A
11	ss715610565	34079380	G/A	A	A	A	A
11	ss715610559	34103789	A/G	G	G	G	G
11	ss715610541	34234546	G/T	T	G	T	G
11	ss715610538	34256944	C/T	T	C	T	C
11	ss715610535	34262263	G/A	A	A	A	G
12	ss715612572	35484798	A/G	A	A	A	A
13	ss715613971	8314550	G/A	A	A	A	A
13	ss715617058	14757057	T/C	C	C	T	T
13	ss715617051	14776861	G/A	G	G	G	A
13	ss715616944	15260569	T/G	T	T	T	G
13	ss715614823	29566710	C/T	T	T	T	T
13	ss715615326	32694952	A/G	G	A	G	A
13	ss715615465	34008029	T/G	T	T	T	G
13	ss715615642	35645560	G/T	G	G	G	G
13	ss715615924	37496282	G/A	A	A	G	A
14	ss715620013	849581	A/G	G	G	A	G
14	ss715619395	47437728	A/C	A	C	A	A
15	ss715621953	4425676	T/C	C	C	C	C
15	ss715621956	4433944	G/T	T	T	T	T
15	ss715623038	7595822	C/T	C	C	C	T
15	ss715623192	9087229	G/A	G	A	G	A
15	ss715620316	11338016	C/T	C	C	C	T
15	ss715620318	11346515	T/G	T	T	T	G
15	ss715621929	43998247	G/A	G	G	G	G
16	ss715623567	1725360	C/T	C	C	C	T
16	ss715624103	29425623	A/C	C	C	C	C
16	ss715624106	29432970	G/A	A	A	A	A
16	ss715624201	30009486	T/C	T	T	T	T
16	ss715624318	30691477	T/G	T	T	T	G
17	ss715628052	5652682	T/C	T	T	T	T
17	ss715625940	12753633	A/G	G	G	A	A
17	ss715625948	12759314	A/G	G	G	A	A
17	ss715626077	13326687	G/A	A	A	A	A
18	ss715632696	7869416	G/A	A	A	G	G
18	ss715632794	8517919	C/T	T	T	T	T
18	ss715628474	10902721	A/C	A	C	A	A
18	ss715629413	18028072	T/C	T	C	T	C
19	ss715633661	3016624	T/C	C	C	C	T
19	ss715633692	3097913	C/T	T	T	T	C
19	ss715634837	39581073	A/G	A	A	A	A
19	ss715635382	44825971	A/G	A	A	A	G
20	ss715636770	1657987	A/C	A	A	A	A
20	ss715636941	2132426	A/G	A	A	A	A
20	ss715637668	36235283	T/G	T	T	T	G
