# Supplementary material for: Genome-wide association and selection studies for pod dehiscence resistance in the USDA soybean germplasm collection
Source: PLoS One. 2025 Mar 28;20(3):e0318815. doi: 10.1371/journal.pone.0318815 (PMC11952757; doi:10.1371/journal.pone.0318815)
Supplement: S8 Table — (XLSX) [file pone.0318815.s013.xlsx]

## Sheet: S8 Table
Accession in 1IL64	Compressed accession group	GBV	PEV	Trait value on a scale of 1 to 5
PI84666-1	479	-33.0604	338.661	2
PI171421	55	-29.9888	326.534	1
PI88797	574	-29.6496	450.686	1
PI73780	416	-29.2478	409.646	1
PI153315	52	-29.117	404.317	2
PI92470	664	-28.5584	450.591	1
PI142491	17	-27.9262	441.351	1
PI68696	334	-27.8042	445.792	1
PI79761	439	-27.8042	445.792	1
PI88805-4	579	-27.8042	445.792	1
PI189967	98	-27.5777	426.697	1
PI70017	372	-26.6254	355.081	1
PI253652C	157	-26.0445	362.762	1
PI189881	72	-25.1137	405.443	1
PI54809	184	-25.1137	405.443	1
PI189911	78	-24.9274	388.148	1
PI548369	206	-23.5055	351.553	3
FC3609	8	-22.8037	432.455	1
PI91180	651	-22.7463	294.974	1
PI548393	217	-22.4905	400.782	1
PI88805-2	578	-22.4863	265.869	2
PI548589	246	-22.4008	372.356	1
PI548590	248	-22.4008	372.356	1
PI86972-1	533	-22.3796	409.624	2
PI153316	53	-22.2377	392.715	1
FC31122	5	-22.2189	366.534	1
PI91110	628	-22.0383	428.63	1
PI189892	75	-21.9283	431.115	1
PI89167	614	-21.4867	320.576	1
PI89053	592	-21.215	389.551	1
PI86737	529	-21.0455	413.549	1
PI253658A	161	-20.9415	348.575	1
PI54853	235	-20.8064	465.175	2
PI79862-1	443	-20.4074	303.348	1
PI91732-2	656	-20.2871	353.856	1
PI65341	258	-19.731	264.797	1
PI91733	657	-19.6409	436.567	2
PI189921	84	-19.2386	393.998	2
PI189922	85	-19.2386	393.998	2
PI189916	80	-19.1793	392.345	1
PI84609	476	-19.1036	560.097	1
PI92460	659	-19.0769	406.778	1
PI68778	356	-18.869	346.563	1
PI70453	388	-18.8642	337.019	1
PI89154	611	-18.8642	337.019	1
PI91559	653	-18.8642	337.019	2
PI69503	362	-18.8209	264.485	1
PI79746	436	-18.7207	469.747	1
PI548336	196	-18.6396	453.885	2
PI548394	218	-18.6396	453.885	1
FC30233	4	-18.2679	388.287	1
PI248400	146	-18.2373	412.217	2
PI189888	73	-18.2325	273.072	1
PI73583	412	-17.9825	349.974	1
PI68446	269	-17.6971	347.394	1
PI96152	714	-17.4456	439.621	2
PI86878	531	-17.3216	473.442	1
PI189890	74	-17.3214	340.904	1
PI89006-2	587	-17.1363	428.272	2
PI91161	647	-16.8766	266.678	2
PI248406	147	-16.8583	378.476	1
PI548396	219	-16.3846	294.273	2
PI548360	203	-16.2374	320.648	2
PI88798	575	-16.2374	320.648	2
PI54862	251	-15.9723	386.521	1
PI189931	90	-15.8184	335.854	3
PI68709	338	-15.573	531.634	1
PI79586	419	-15.4743	503.537	3
PI68687	332	-15.3287	267.098	1
FC1547	1	-15.3262	353.059	1
PI68680-2	329	-15.1898	366.93	1
PI88295	545	-14.7443	344.792	1
PI96193	717	-14.6043	462.057	1
PI92569	668	-14.4734	339.579	2
PI189917	81	-14.3554	326.066	2
PI548506	233	-14.0722	299.401	1
PI68708	337	-14.0335	376.29	1
PI93560	712	-13.7349	365.998	2
PI89061-1	600	-13.6703	385.881	1
PI91557	652	-13.6002	337.054	2
PI68484-1	286	-13.1563	311.196	1
PI89057	596	-13.0341	397.666	2
PI68421	263	-12.5899	317.214	1
PI92464	660	-12.4361	432.57	1
PI81763	459	-12.4074	513.584	2
PI153247	26	-12.3758	414.51	1
PI60279	254	-12.2563	276.795	1
PI548370	207	-12.1556	405.916	2
PI68586	307	-12.1216	335.313	1
PI548572	240	-11.9172	384.253	2
PI70495	400	-11.6901	400.866	1
PI70461	394	-11.6572	431.949	1
PI87619-1	537	-11.6466	426.056	2
PI548375	211	-11.6402	364.977	1
PI90570	620	-11.6182	411.005	2
PI69533	366	-11.5481	300.046	1
PI88303	550	-11.5481	300.046	2
PI91114	630	-11.5481	300.046	1
PI80469	447	-11.5217	287.142	1
PI92633	689	-11.5217	287.142	2
PI184043	66	-11.4478	489.34	2
PI248397	144	-11.4478	489.34	1
PI88442	563	-11.3533	410.981	1
PI68666	323	-11.3046	298.183	1
PI89065-2	604	-11.0901	345.031	1
PI189918	82	-11.0571	444.294	1
PI227331	126	-10.9434	451.398	1
PI548411	223	-10.9208	305.881	2
PI88803	576	-10.9208	305.881	1
PI251585	153	-10.898	488.384	2
PI92468	662	-10.8623	423.408	1
PI184045	68	-10.8477	369.047	2
PI90560	618	-10.8352	281.916	1
PI88309	554	-10.8288	379.48	2
PI69501	361	-10.654	261.122	1
PI81768	462	-10.6003	546.112	1
PI68551-2	298	-10.566	431.863	1
PI89170	615	-10.5422	397.007	2
PI232991	139	-10.4413	557.179	2
PI79593	420	-10.4413	557.179	2
PI80488-1	450	-10.4413	557.179	3
PI82532	473	-10.4413	557.179	2
PI86002	506	-10.4413	557.179	3
PI153214	18	-10.4278	370.521	1
FC29219	3	-10.408	433.511	1
PI103414	10	-10.2944	313.846	1
PI68522	294	-10.1991	353.365	1
PI89014	591	-10.1475	465.513	2
PI68610	313	-10.0659	338.676	1
PI91164	648	-9.97288	380.029	2
PI54834	198	-9.85651	352.956	2
PI153290	45	-9.82913	357.164	2
PI189945	92	-9.82913	357.164	2
PI196325	108	-9.82913	357.164	2
PI204653	117	-9.82913	357.164	2
PI89056-3	595	-9.67194	406.872	1
PI70520	404	-9.64197	457.628	2
PI87065	534	-9.63968	335.835	2
PI72342	411	-9.63174	314.828	1
PI70251	387	-9.5192	281.426	1
PI68585	306	-9.43794	329.775	1
PI135589	15	-9.39086	535.405	3
PI79756	438	-9.37333	582.373	1
PI89003-1	584	-9.37333	582.373	1
PI89060	599	-9.31063	382.535	1
PI189968	99	-9.30664	352.123	1
PI30599	175	-9.28043	402.348	1
PI68572	304	-9.27621	389.939	2
PI81765	460	-9.1466	487.758	2
PI79712	432	-9.04992	386.556	2
PI92629	687	-8.90749	283.539	2
PI54857	239	-8.89862	420.792	1
PI89154-1	612	-8.89053	317.92	1
PI90567	619	-8.89053	317.92	1
PI248410	150	-8.79037	395.908	2
PI54619	183	-8.78894	328.716	1
PI92639	690	-8.78535	426.516	1
PI81775	467	-8.76273	412.369	2
PI82183	469	-8.76273	412.369	2
PI47131	178	-8.73262	393.545	1
PI238922	141	-8.67084	341.24	2
PI548391	216	-8.57227	362.924	2
PI92595	679	-8.57227	362.924	1
PI79694	428	-8.55275	567.548	2
PI68475	282	-8.53366	330.807	1
PI79727	433	-8.41015	543.759	2
PI81772	465	-8.41015	543.759	2
PI68748	350	-8.35206	249.927	1
PI548530	236	-8.28228	472.738	1
PI88810	580	-8.20038	419.522	1
PI91138	642	-8.20038	419.522	1
PI70561	405	-7.9874	341.521	1
PI73772	415	-7.9874	341.521	1
PI81971	468	-7.9874	341.521	1
PI85508	503	-7.9874	341.521	1
PI88294	543	-7.9874	341.521	2
PI88301	549	-7.9874	341.521	2
PI88304	551	-7.9874	341.521	1
PI88356	560	-7.9874	341.521	2
PI88358	562	-7.9874	341.521	2
PI89012	589	-7.9874	341.521	1
PI89072	606	-7.9874	341.521	1
PI89171	616	-7.9874	341.521	2
PI92687	699	-7.9874	341.521	2
PI92748	709	-7.95079	390.772	1
PI79648	427	-7.93643	571.169	2
PI92570	669	-7.88404	266.03	2
PI92571	670	-7.88404	266.03	2
PI92576	673	-7.88404	266.03	2
PI92582	675	-7.88404	266.03	1
PI548531	237	-7.87704	485.869	1
PI68661	321	-7.8114	330.885	1
PI153255	29	-7.80337	410.77	1
PI89058	597	-7.78802	441.966	1
PI70087	379	-7.77532	431.76	1
PI68516	292	-7.77151	355.192	1
PI68604-2	311	-7.71045	474.817	1
PI135590	16	-7.68153	571.9	3
PI70456	389	-7.62209	315.876	1
PI153236	23	-7.5998	309.556	1
PI93217	710	-7.57449	439.573	1
PI70473-1	396	-7.45198	413.494	1
PI79699	430	-7.45198	413.494	1
PI92565	667	-7.45198	413.494	1
PI89063	601	-7.35059	387.577	2
PI68622	314	-7.33426	408.758	1
PI89065	603	-7.21651	344.373	2
PI81767	461	-7.12028	547.169	2
PI84921	492	-7.09408	306.066	1
PI88804	577	-7.0446	377.037	1
PI232987	135	-6.99017	554.226	2
PI65388	261	-6.99017	554.226	2
PI81770	463	-6.99017	554.226	3
PI92465	661	-6.96394	442.284	2
PI88497	570	-6.76673	380.301	1
PI91132-2	641	-6.76638	437.909	2
PI92580	674	-6.55288	255.746	2
PI86089	515	-6.53869	248.101	1
PI88352	558	-6.53869	248.101	1
PI92592	678	-6.53869	248.101	1
PI92603	682	-6.53869	248.101	2
PI92607	683	-6.53869	248.101	2
PI92611	684	-6.53869	248.101	2
PI92734	708	-6.53869	248.101	1
PI548573	241	-6.48583	378.562	1
PI86045	512	-6.46715	417.886	2
PI89055	593	-6.43846	382.595	1
PI79610	424	-6.34534	465.337	1
PI89064	602	-6.30068	322.438	1
PI63271	256	-6.23782	326.956	1
PI68627	315	-6.19972	408.209	1
PI91109	627	-6.17427	296.146	1
PI248409	149	-6.13269	525.368	1
PI81771	464	-6.08271	578.572	3
PI81773	466	-6.08271	578.572	3
PI68480	284	-6.03693	274.487	1
PI70478	398	-5.98882	249.126	1
PI72328	408	-5.96521	518.289	1
PI88298	548	-5.4475	248.612	1
PI89073	607	-5.43145	371.051	1
PI189929	88	-5.11843	275.876	1
PI227324	123	-5.11843	275.876	2
PI92705	703	-5.11843	275.876	1
PI91104	625	-5.07972	360.128	1
PI79863	444	-5.06578	330.696	1
PI54854	238	-4.99357	399.042	3
PI88288	540	-4.99357	399.042	1
PI88294-1	544	-4.95597	420.445	4
PI68729	345	-4.90727	373.965	1
PI92660	692	-4.8968	308.468	1
PI79596	421	-4.89452	433.495	1
PI70460	393	-4.83468	372.875	1
PI189919	83	-4.81557	385.147	1
PI68436	266	-4.65839	322.71	1
PI200592	113	-4.65152	402.76	2
PI69992	368	-4.63253	281.729	1
PI70089	380	-4.63253	281.729	1
PI232988	136	-4.58012	551.426	3
PI232989	137	-4.58012	551.426	3
PI232990	138	-4.58012	551.426	2
PI68642	318	-4.5729	255.356	1
PI548611	250	-4.47009	449.446	1
PI79846	441	-4.43413	351.577	1
PI88351	557	-4.43413	351.577	1
PI92583	676	-4.41437	269.808	1
PI92598	681	-4.23477	258.948	2
PI89059	598	-4.22643	282.705	1
PI68706	336	-4.1932	312.507	1
PI153276	36	-4.17195	353.291	1
PI153294	47	-4.17195	353.291	1
PI91123	637	-4.08013	407.915	2
PI132215	14	-4.06274	377.029	2
PI153267	33	-4.06274	377.029	2
PI153287	42	-4.06274	377.029	2
PI68457	273	-4.04992	279.105	1
PI89153	610	-4.01117	386.687	4
PI89138	609	-3.91478	435.569	1
PI68481	285	-3.91096	278.187	1
PI87531	536	-3.90378	376.072	1
PI68763	353	-3.877	292.559	1
PI68427	264	-3.86791	350.117	1
PI266807B	172	-3.85917	291.226	1
PI86741	530	-3.83506	471.857	2
PI132201	12	-3.816	418.032	2
PI132206	13	-3.816	418.032	2
PI153263	30	-3.816	418.032	2
PI153271	34	-3.816	418.032	2
PI153285	41	-3.816	418.032	1
PI70507	402	-3.76615	355.479	1
PI36653	177	-3.70952	364.758	2
PI70485	399	-3.67251	480.333	2
PI92469	663	-3.63043	428.552	1
PI68770	355	-3.6105	354.18	1
PI68680	328	-3.60191	261.342	1
PI548424	230	-3.47189	251.065	1
PI92661	693	-3.45574	360.965	2
PI70027	374	-3.45337	503.197	2
PI548328	193	-3.43069	380.344	1
PI153266	32	-3.40241	364.821	1
PI65338	257	-3.37868	356.258	1
PI68443	268	-3.37868	356.258	1
PI68461	275	-3.37868	356.258	1
PI68466	279	-3.37868	356.258	1
PI68488	288	-3.37868	356.258	1
PI68503	290	-3.37868	356.258	1
PI68526	295	-3.37868	356.258	1
PI68543	297	-3.37868	356.258	1
PI68564	303	-3.37868	356.258	1
PI68639	317	-3.37868	356.258	1
PI68655	319	-3.37868	356.258	1
PI68658	320	-3.37868	356.258	1
PI68795	358	-3.37868	356.258	1
PI79613	425	-3.37868	356.258	1
PI79703	431	-3.37868	356.258	1
PI79747	437	-3.37868	356.258	1
PI81029N	454	-3.37868	356.258	1
PI84668	480	-3.37868	356.258	1
PI84683A	487	-3.37868	356.258	1
PI86454	527	-3.37868	356.258	1
PI92563	666	-3.37868	356.258	1
PI548575	242	-3.36758	406.001	1
PI184042	65	-3.3253	427.194	2
PI89005-5	586	-3.29693	369.225	1
PI91102	624	-3.27946	536.544	1
PI153291	46	-3.14835	383.599	2
PI68484-4	287	-3.10184	355.089	1
PI68728	344	-3.08388	383.347	1
PI68455	272	-3.03981	412.15	1
PI189966	97	-3.03361	403.298	1
PI68598	309	-2.94042	250.718	1
PI73585	413	-2.87157	301.404	1
PI91171	650	-2.73065	244.918	1
PI84637	477	-2.67737	357.615	1
PI70458	391	-2.65318	514.088	1
PI153227	21	-2.57185	299.204	2
PI184044	67	-2.57185	299.204	1
PI548371	208	-2.57185	299.204	1
PI548372	209	-2.57185	299.204	1
PI68454	271	-2.57185	299.204	1
PI68551-3	299	-2.57185	299.204	2
PI68670-1	324	-2.57185	299.204	1
PI68746	349	-2.57185	299.204	1
PI69507	363	-2.57185	299.204	1
PI79695	429	-2.57185	299.204	1
PI89004	585	-2.57185	299.204	1
PI91115	631	-2.57185	299.204	1
PI68474-2	281	-2.55858	473.488	2
PI92627	686	-2.54018	264.176	2
PI70084	378	-2.53812	368.006	1
PI54873	253	-2.51463	412.569	1
PI88357	561	-2.50689	349.318	2
PI79870-1	445	-2.41069	351.432	2
PI68671	326	-2.39013	351.597	1
PI153311	50	-2.26956	368.08	1
PI70021	373	-2.22485	247.085	1
PI68555	301	-2.18951	390.383	1
PI92573	672	-2.18311	343.175	1
PI68562	302	-2.17772	331.57	1
PI92649	691	-2.15286	402.113	2
PI68587	308	-2.0813	449.656	1
PI68761	351	-2.06062	356.203	2
PI227322	122	-2.05183	280.861	1
PI227329	125	-2.02731	282.355	1
PI248509A	151	-2.02731	282.355	1
PI253658B	162	-2.02731	282.355	1
PI70516	403	-1.90676	326.753	1
PI92683	697	-1.85591	285.259	2
PI54608	181	-1.82673	276.212	1
PI68461-1	276	-1.82673	276.212	1
PI68530	296	-1.82673	276.212	1
PI68713	340	-1.82673	276.212	1
PI69996	369	-1.82673	276.212	1
PI70463	395	-1.82673	276.212	1
PI85671	505	-1.80563	401.818	2
PI153244	25	-1.77875	365.78	1
PI88355	559	-1.74199	402.502	1
PI189946	93	-1.69035	456.526	1
PI69991	367	-1.67971	330.319	1
PI70241	385	-1.67971	330.319	1
PI70016	371	-1.66177	299.887	1
PI68521	293	-1.64629	345.652	1
PI70503	401	-1.59839	301.259	1
PI68718	342	-1.55555	310.247	1
PI548322	191	-1.55428	441.402	1
PI548516	234	-1.53199	390.082	1
PI88313	556	-1.53158	396.909	1
PI227334	128	-1.35322	307.81	1
PI253653D	160	-1.35322	307.81	1
PI266085A	166	-1.35322	307.81	1
PI266806B	170	-1.35322	307.81	1
PI68508	291	-1.35322	307.81	1
PI70091	381	-1.35322	307.81	1
PI153280	38	-1.04617	513.048	1
PI153289	44	-1.04617	513.048	1
PI153238	24	-1.04229	353.756	1
PI251586	154	-1.04229	353.756	1
PI548380	213	-1.04229	353.756	1
PI68694	333	-0.989155	398.045	1
PI189915	79	-0.94143	399.972	1
PI548378	212	-0.797946	340.418	2
PI30594	174	-0.757119	344.326	2
PI54818	185	-0.735549	276.615	1
PI65346	259	-0.735549	276.615	1
PI548308	187	-0.478722	367.822	2
PI189907	77	-0.408841	391.857	1
PI86115	519	-0.320187	326.02	2
PI88777	572	-0.30297	301.472	1
PI548384	214	-0.279779	425.668	1
PI253652D	158	0.0883473	214.226	1
PI88295-1	546	0.102029	398.296	2
PI84681	485	0.106558	348.664	1
PI248407	148	0.147323	475.835	1
PI91732-1	655	0.280206	500.287	1
PI68439	267	0.321808	292.664	1
PI88308	553	0.360169	361.547	2
PI91126	639	0.360169	361.547	1
PI91129	640	0.360169	361.547	2
PI91156	646	0.360169	361.547	2
PI30600	176	0.395618	398.745	1
PI54607	180	0.446402	389.828	1
PI68663	322	0.476813	340.862	1
PI92625	685	0.641023	425.742	2
PI89008	588	0.64657	553.581	1
PI91116	632	0.724445	395.788	2
PI91150	645	0.724445	395.788	2
PI548319	190	0.74626	294.126	3
PI68683	330	0.798836	278.297	1
PI78242	417	0.819092	312.662	1
PI88997	582	0.910462	484.703	2
PI79617	426	1.28966	423.432	1
PI70009	370	1.39933	306.244	1
PI68475-1	283	1.41403	462.367	1
PI89156	613	1.51572	387.867	1
PI89013	590	1.53497	363.474	1
PI548355	200	1.56966	441.234	2
PI84810	490	1.64922	446.228	2
PI68465	277	1.84036	321.905	1
PI68474	280	1.84036	321.905	1
PI88296	547	1.84036	321.905	1
PI92109	658	1.88726	344.26	2
PI548374	210	1.90194	385.096	1
PI153310	49	1.92664	442.366	2
PI68685	331	2.09377	293.327	1
PI68741	348	2.09377	293.327	1
PI70457	390	2.09377	293.327	1
PI79745	435	2.09377	293.327	1
PI79848	442	2.09377	293.327	1
PI86411	524	2.12349	364.327	1
PI69532	365	2.26591	313.42	1
PI68765	354	2.4292	427.722	1
PI70228	384	2.4292	427.722	1
PI70242	386	2.4292	427.722	1
PI84668-1	481	2.43159	446.931	1
PI92589	677	2.64869	333.155	1
PI68448	270	2.74281	320.963	1
PI266085B	167	2.75299	411.606	1
PI68609B	312	2.79851	335.211	1
PI548599	249	2.88468	345.617	2
PI68676	327	3.11553	377.133	1
PI68600	310	3.25252	361.177	1
PI92596	680	3.36843	329.202	2
PI86878-2	532	3.52039	427.843	2
PI96549	720	3.53855	378.098	1
PI91141	643	3.72942	443.166	2
PI68410	262	3.74624	300.704	1
FC31408	6	4.10222	438.138	1
FC31409	7	4.10222	438.138	1
PI548368	205	4.10222	438.138	1
PI88787	573	4.10222	438.138	2
PI92696	701	4.10222	438.138	1
PI92717	705	4.10222	438.138	1
PI65354	260	4.12672	433.218	1
PI86443	526	4.32651	391.292	1
PI189864	71	4.38769	399.386	1
PI88495	569	4.468	313.036	1
PI548345	199	4.52914	414.756	2
PI68788	357	4.74794	283.602	1
PI92694	700	4.8419	394.088	1
PI189896	76	4.96191	392.511	3
PI548363	204	4.96565	358.05	1
PI96195	718	4.97477	360.714	1
PI548331	195	5.05926	335.83	5
PI548435	232	5.05926	335.83	5
PI68725	343	5.19394	471.951	1
PI91110-1	629	5.28082	382.031	1
PI189924	86	5.28089	426.844	1
PI253653C	159	5.35613	390.23	1
PI189925	87	5.53949	471.323	1
PI548416	224	5.60912	335.187	5
PI266807C	173	5.83952	512.83	1
PI68430	265	5.88643	430.975	1
PI200594	115	5.94867	407.219	1
PI200596	116	5.96142	373.32	1
PI227321	121	5.96142	373.32	1
PI84965	496	5.96142	373.32	1
PI85021	500	5.96142	373.32	1
PI91124	638	5.98174	343.278	1
FC4007A	9	6.13301	391.328	1
PI68704	335	6.13301	391.328	1
PI71161	406	6.13301	391.328	1
PI71850	407	6.13301	391.328	1
PI72341	410	6.13301	391.328	1
PI91107	626	6.13301	391.328	1
PI79602	422	6.15835	361.033	1
PI85340	501	6.15835	361.033	1
PI54865	252	6.17426	468.929	2
PI68576	305	6.42075	494.914	1
PI89055-1	594	6.63067	470.554	2
PI68815	359	6.63737	441.31	4
PI92561	665	6.69579	471.59	2
PI91117	633	6.70906	406.136	1
PI266807A	171	6.73952	319.25	1
PI83945-3	474	6.84562	366.93	1
PI84674	484	6.85704	424.23	1
PI84683	486	7.08939	398.476	1
PI87524	535	7.13419	407.891	1
PI68629	316	7.22419	391.117	1
PI88293A	542	7.22419	391.117	2
PI91119	634	7.28332	442.857	2
PI84954	494	7.28738	337.739	1
PI84964	495	7.28738	337.739	1
PI90180	617	7.28738	337.739	1
PI91167	649	7.28738	337.739	1
PI205092	119	7.31059	335.753	5
PI84992	497	7.31059	335.753	5
PI85625	504	7.31059	335.753	5
PI153215	19	7.4122	460.458	2
PI548417	225	7.4122	460.458	1
PI81040	458	7.45214	363.934	1
PI548433	231	7.56126	361.85	1
PI84665	478	7.65581	415.417	1
PI54604	179	7.67245	349.871	1
PI181541	62	7.75419	359.795	5
PI548300	186	7.85742	421.538	1
PI86416	525	7.89352	478.638	1
PI60296-1	255	7.99724	313.306	1
PI68457-1	274	7.99724	313.306	1
PI70078	377	8.0649	384.611	1
PI153279	37	8.16233	415.927	1
PI68500	289	8.26603	399.251	1
PI248398	145	8.28208	324.855	1
PI189947	94	8.4063	416.737	4
PI227325	124	8.61778	420.765	1
PI86022	508	8.66451	349.132	4
PI68762	352	8.69529	488.714	1
PI154195	54	8.82638	354.31	2
PI68736	347	8.93169	372.128	1
PI200593	114	8.9399	356.547	1
PI266806A	169	8.99036	352.329	1
PI189930	89	9.01552	328.66	1
PI227333	127	9.01552	328.66	1
PI261474	165	9.01552	328.66	1
PI87631	539	9.10927	421.139	2
PI89075	608	9.19067	394.638	1
PI88455	565	9.22947	332.805	1
PI266085C	168	9.25615	329.01	1
PI92572	671	9.26863	430.197	2
PI70476	397	9.35298	398.672	1
PI253650B	156	9.36745	353.553	2
PI88307	552	9.36745	353.553	1
PI93565	713	9.36745	353.553	1
PI153226	20	9.48659	453.068	1
PI73587	414	9.48659	453.068	1
PI87628	538	9.55682	354.242	2
PI70077	376	9.66465	449.509	1
PI88468	566	9.71597	428.621	2
PI153274	35	9.86612	438.366	1
PI153282	39	9.86612	438.366	1
PI153283	40	9.86612	438.366	1
PI548312	189	9.86612	438.366	1
PI88311	555	9.99734	404.679	2
PI54859	247	10.2471	394.318	1
PI92698	702	10.2471	394.318	1
PI189941	91	10.2831	452.172	2
PI78243	418	10.304	450.738	1
PI232993	140	10.3584	355.263	2
PI79609	423	10.3584	355.263	2
PI84673	482	10.3584	355.263	2
PI86031	510	10.3584	355.263	2
PI86069	514	10.3584	355.263	2
PI92733	707	10.3584	355.263	2
PI96188	716	10.3584	355.263	1
PI238930	142	10.3705	360.469	5
PI200552	112	10.4805	338.624	4
PI92671	694	10.5176	369.2	2
PI229328	132	10.6986	340.895	5
PI68554	300	10.9352	427.749	1
PI79885	446	10.9687	385.008	1
PI88443	564	11.0594	440.119	1
PI90574	621	11.094	403.841	2
PI68670-2	325	11.1183	342.274	1
PI88508	571	11.2862	414.092	2
PI93559	711	11.3387	414.957	1
PI548420	228	11.3739	330.595	3
PI250844	152	11.6494	546.25	2
PI81037-4	457	11.7194	422.443	2
PI153264	31	11.8659	332.196	4
PI69500	360	11.9361	404.212	1
PI86463	528	11.9475	396.546	4
PI91091	623	11.9702	369.132	1
PI68715	341	12.2565	397.363	1
PI248396	143	12.6026	368.279	1
PI548577	243	12.6026	368.279	1
PI70197	382	12.6975	532.38	1
PI68465-1	278	12.9457	393.708	1
PI70224	383	13.1491	299.287	1
PI91120-2	636	13.3198	512.896	2
PI548579	245	13.4507	377.622	1
PI91725-3	654	13.5212	358.013	5
PI88479	567	13.5594	355.29	1
PI68732	346	13.9663	308.889	1
PI189863	70	14.0347	463.538	2
PI70036	375	14.2034	333.483	1
PI69512	364	14.427	377.157	1
PI153313	51	14.5816	426.007	2
PI548385	215	14.59	314.294	5
PI548578	244	14.7774	353.357	1
PI253650A	155	14.7969	359.073	1
PI253658C	163	14.7969	359.073	1
PI86050	513	14.9051	361.464	4
PI86122	520	14.9051	361.464	4
PI86137-1	522	15.0175	314.576	4
PI89000	583	15.22	400.108	2
PI205085	118	15.2285	337.127	5
PI96201	719	15.3283	350.043	1
PI79773	440	15.3302	311.555	1
PI92719	706	15.3331	395.458	2
PI153288	43	15.3428	322.156	4
PI189958	95	15.4021	323.869	4
PI88293	541	15.5477	381.272	1
PI82184	470	15.7287	373.118	1
PI79737	434	15.767	458.648	1
PI91144	644	15.7947	367.615	2
PI68712	339	15.8038	331.303	1
PI80536	452	15.8038	331.303	1
PI89070	605	15.8038	331.303	2
PI92677	695	15.8038	331.303	1
PI200482	110	15.8828	333.367	5
PI229331	133	15.8828	333.367	5
PI184046	69	16.0226	482.246	1
PI548406	221	16.0495	409.608	1
PI54608-1	182	16.1172	384.081	2
PI92630	688	16.2725	297.583	2
PI82263-2	471	16.6903	377.314	1
PI70459	392	16.9992	314.315	1
PI92684	698	16.9992	314.315	2
PI92681	696	17.0945	316.867	2
PI84928	493	17.2	383.431	1
PI85012	498	17.5731	354.884	5
FC19976	2	17.5837	306.626	5
PI97605	721	17.7199	341.34	2
PI86102	516	18.2912	382.677	1
PI88484	568	18.3665	398.964	1
PI96171	715	18.4238	347.465	4
PI82263-3	472	18.4343	371.225	4
PI72337	409	18.4504	367.105	1
PI84580	475	18.4657	331.289	1
PI85492	502	18.6757	321.493	4
PI84750	489	19.1281	314.496	1
PI131531	11	19.2042	381.35	5
PI153250	27	19.2042	381.35	5
PI153253	28	19.2042	381.35	5
PI153308	48	19.2042	381.35	5
PI196159	104	19.2042	381.35	5
PI196160	105	19.2042	381.35	4
PI548405	220	19.2042	381.35	5
PI81035	456	19.2042	381.35	5
PI86023	509	19.2752	351.387	5
PI86038	511	19.4234	369.034	4
PI181532	56	19.7234	382.831	5
PI548419	227	19.7828	367.144	2
PI80485	449	19.8992	387.047	4
PI227684	130	20.1288	401.795	4
PI153229	22	20.1675	427.959	5
PI80671	453	20.188	328.565	3
PI181536	59	20.9138	380.185	1
PI196150	100	20.9138	380.185	1
PI227558	129	20.9138	380.185	4
PI84673-1	483	21.2416	410.521	1
PI84686	488	21.2416	410.521	1
PI196161	106	21.3584	367.397	4
PI200479	109	21.6339	394.125	5
PI229322	131	21.6339	394.125	5
PI85014	499	21.6339	394.125	4
PI548310	188	21.8182	329.758	2
PI181534	58	21.9232	373.536	4
PI196151	101	21.9232	373.536	4
PI261472	164	22.9339	368.08	5
PI80471	448	23.0952	328.313	3
PI88825	581	23.272	334.569	3
PI548418	226	23.2986	316.512	4
PI86133	521	23.3938	330.581	5
PI91120	635	23.5503	429.359	1
PI86112	517	23.738	426.061	3
PI200508	111	24.2854	361.092	5
PI181533	57	24.4745	390.048	4
PI196163	107	24.5512	387.387	5
PI548338	197	24.6725	349.038	4
PI86021	507	24.745	369.386	5
PI227213	120	24.9102	339.242	4
PI548357	202	25.1482	328.075	4
PI181538	61	25.656	391.672	5
PI196154	102	25.656	391.672	5
PI86113	518	26.4031	330.34	4
PI548423	229	26.5698	351.363	3
PI86410	523	26.6976	317.177	5
PI548407	222	26.7202	340.235	3
PI92706	704	27.1838	342.306	5
PI548324	192	27.5043	356.311	5
PI548356	201	27.5043	356.311	4
PI80494	451	27.5043	356.311	5
PI181548	63	27.6645	387.81	1
PI229354	134	27.9637	408.963	4
PI189962	96	28.3725	340.708	2
PI81033	455	28.3725	340.708	2
PI181537	60	28.6749	359.757	4
PI196158	103	28.6749	359.757	4
PI84896	491	29.277	402.268	3
PI548329	194	29.5859	387.488	5
PI90575	622	30.2116	387.25	2
PI181570	64	31.0315	446.281	5
