# Supplementary material for: Genome-wide association and selection studies for pod dehiscence resistance in the USDA soybean germplasm collection
Source: PLoS One. 2025 Mar 28;20(3):e0318815. doi: 10.1371/journal.pone.0318815 (PMC11952757; doi:10.1371/journal.pone.0318815)
Supplement: S9 Table — From 86 QTLs for pod dehiscence, a 10 kb window of each QTL was used to find QTLs for different agronomic traits based on previous soybean population studies. Favorable alleles contributed to the decrease in the number of open pods at harvest. (XLSX) [file pone.0318815.s014.xlsx]

## Sheet: S9 Table
Chromosome	QTL	QTL position	Population	Allele	Favorable allele	Trait evaluated in a previous population study	Reference to a previous population study
2	ss715581242	14237462	1IL66	G/A	G	First flower	Khan et al., 2008 [85]
						Seed isoflavone	Han et al., 2015 [86]
2	ss715583442	47611811	MS967	C/T	C	Seed weight	Sun et al., 2012 [87]
			1IL66	C/T	T	Seed oil	Qi et al., 2011 [88]
5	ss715591071	34889184	1IL66	T/C	T	Seed oleic	Bachlava et al., 2009 [89]
			MN0102	T/C	T	Seed genistein	Han et al., 2015 [86]
7	ss715598070	4237522	MS967	A/C	A	Pod maturity	Zhang et al., 2004 [90]
						Yield	Zhang et al., 2004 [90]
11	ss715610559	34103789	1IL66	A/G	G	Seed weight	Han et al., 2012 [91]
			MN0102	A/G	G	Phytophthora	Li et al., 2010 [92]
13	ss715617058	14757057	MS967	C/T	T	Seed protein	Mao et al., 2013 [93]
			1IL66	C/T	C
14	ss715620013	849581	1IL66	A/G	G	Seed oil	Mao et al., 2013 [93]
15	ss715621953	4425676	1IL66	T/C	C	Seed oil	Shibata et al., 2008 [94]
			MS967	T/C	C	Pod maturity	Yao et al., 2015 [95]
						Seed isoflavone	Han et al., 2015 [86]
15	ss715623192	9087229	1IL66	G/A	A	Seed protein	Brummer et al., 1997 [96]
						Yield	Wang et al., 2004 [97]
16	ss715624103	29425623	1IL66	A/C	C	First flower	Tasma et al., 2001 [98]
			MS967	A/C	C	Yield	Wang et al., 2014 [99]
16	ss715624318	30691477	MS967	T/G	G	First flower	Tasma et al., 2001 [98]
						Yield	Wang et al., 2014 [99]
17	ss715628052	5652682	MS967	T/C	T	Seed set	Ning et al., 2018 [100]
						Seed weight	Zhang et al., 2004 [90]
19	ss715633661	3016624	1IL66	T/C	C	Seed oil	Eskandari et al., 2013 [101]
						Seed protein	Eskandari et al., 2013 [101]
19	ss715634837	39581073	1IL64	A/G	A	First flower	Komatsu et al., 2007 [102]
						Seed genistein	Han et al., 2015 [86]
20	ss715636770	1657987	1IL66	A/C	A	Pod maturity	Bachlava et al., 2009 [89]
						Seed weight	Han et al., 2012 [91]
